# Supplementary material for: Metabolomics Analysis Reveals Interaction of Base-Line Chemotherapy and Shiyiwei Shenqi Tablets in Breast Cancer Treatment
Source: Front Pharmacol. 2021 Sep 10;12:720886. doi: 10.3389/fphar.2021.720886 (PMC8461015; doi:10.3389/fphar.2021.720886)
Supplement: Supplementary file 2 [file DataSheet1.xlsx]

## Sheet: Table S1
Supplemental Table S1 DEMs after base line chemotherapy treatments
Name	Calc..MW	RT..min.	Area..7.1.raw..F25.	Area..7.2.raw..F26.	Area..7.3.raw..F27.	Area..7.4.raw..F28.	Area..8.1.raw..F29.	Area..8.2.raw..F30.	Area..8.3.raw..F31.	Area..8.4.raw..F32.	Area..9.1.raw..F33.	Area..10.3.raw..F39.	Area..10.4.raw..F40.	Area..12.1.raw..F45.	Area..12.2.raw..F46.	Area..13.4.raw..F52.	Area..9.2.raw..F34.	Area..9.3.raw..F35.	Area..9.4.raw..F36.	Area..10.1.raw..F37.	Area..10.2.raw..F38.	Area..11.1.raw..F41.	Area..11.2.raw..F42.	Area..11.3.raw..F43.	Area..11.4.raw..F44.	Area..12.3.raw..F47.	Area..12.4.raw..F48.	Area..13.1.raw..F49.	Area..13.2.raw..F50.	Area..13.3.raw..F51.	Area..QC.8.raw..F60.	Area..QC.9.raw..F61.	Area..3.3.raw..F11.	VIP	FDR	P.value	Mean(CB)	Mean(CA)	Log10FC
$l^{1}-azanylbenzene	91.0423	3.569	487883	486160	459402	584541	446560	153419	184720	161492	169941	202139	439388	427845	502780	401157	473651	355188	231080	672846	351648	196166	515020	425548	428708	314169	369415	437316	144618	140317	1.38856e+06	1.66798e+06	744961	0.0652197	0.753811	0.602685	5.51638	5.51729	0.000911612
(-)-Isopiperitenone	150.104	4.31	1.30464e+08	1.55197e+08	9.20373e+07	8.51637e+07	8.58712e+07	6.51645e+07	7.63702e+07	4.11503e+07	1.38584e+08	8.79852e+07	8.82885e+07	1427231174	1192216759	2.93475e+08	1.53446e+08	2.17953e+08	2.63288e+08	783654811	7.86664e+08	1.70118e+08	1.79964e+08	8.40183e+07	9.30198e+07	2.5989e+08	2.26609e+08	2.72911e+08	2.52388e+08	3.50368e+08	2.86123e+08	2.72792e+08	3.60545e+08	0.143532	0.108621	0.0310252	8.15544	8.37616	0.220717
(-)-Jasmonicacid	210.125	4.96	355670	600487	764605	1.11411e+06	861499	634553	501187	374824	768050	478603	622976	2.78268e+06	2.78704e+06	763069	644634	950834	928055	1.25142e+06	1.36032e+06	226372	319044	408413	317497	1.05267e+06	1.1573e+06	697912	650772	694491	1.23884e+06	1.16042e+06	1.51783e+06	0.416827	0.993973	0.981969	5.88596	5.82444	-0.0615207
(-)-Medicarpin	270.089	3.655	82697.7	87919.3	86489.8	85261.2	81843.1	80385.2	86241.6	79248.6	77802.1	90606.8	77588.1	85456.5	86384.5	64892.7	83227.1	90907.7	81315.3	90407.9	86897	81826.8	82215.4	77044.2	75246.4	66814.4	72704.2	72065.1	75571.1	67585.5	1.14733e+06	1.04806e+06	3.46684e+07	0.634429	0.363454	0.193579	4.91432	4.89483	-0.0194855
(-)-Menthylacetate	198.162	6.105	2.01359e+06	2.44768e+06	3.17842e+06	2.36202e+06	2.37009e+06	2.71363e+06	5.72668e+06	5.50173e+06	1.73376e+07	5.75812e+06	3.00942e+06	5.30499e+06	3.89576e+06	1.55693e+06	1.76648e+07	9.404e+06	5.42037e+06	4.35659e+06	6.07504e+06	2.7512e+06	3.62175e+06	3.73259e+06	4.83476e+06	3.35949e+06	2.53226e+06	2.14498e+06	2.12019e+06	2.06382e+06	3.33208e+06	3.43364e+06	2.08892e+07	0.382168	0.772803	0.634669	6.56145	6.60959	0.048142
(-)-Salsoline	193.11	2.113	1.39539e+06	1.82139e+06	6.29917e+07	9.22553e+07	8.90677e+06	4.49702e+07	258109	1.09345e+06	7.98191e+07	5.4728e+07	2.72077e+07	4.37141e+07	4.96438e+07	846180	6.57764e+07	1.10741e+07	1.10413e+07	3.41894e+07	1.91715e+07	5.26322e+07	2.84459e+07	915802	289924	1.20792e+07	1.10496e+07	1.93082e+07	1.28439e+07	1.91905e+06	1.77537e+07	7.86507e+06	3.07692e+06	0.71517	0.753811	0.602685	7.04011	7.00887	-0.0312404
(-)-trans-Carveol	152.12	6.01067	1.86422e+06	2.62458e+06	3.3758e+06	3.65101e+06	2.14109e+07	1.47684e+07	3.05976e+06	1.80371e+06	2.71788e+06	2.90549e+06	2.30367e+06	2.7266e+06	2.66114e+06	1.7987e+06	2.59744e+06	2.18644e+06	2.79913e+06	2.4415e+06	2.41486e+06	2.48176e+06	2.93495e+06	4.20731e+06	4.17413e+06	3.16087e+06	2.89396e+06	2.14187e+06	1.79703e+06	1.61949e+06	3.03898e+06	3.98205e+06	4.21139e+06	0.830308	0.630276	0.454438	6.52841	6.41677	-0.111634
(-)threo-iso(homo)2citrate	220.058	2.072	280489	243219	1.33198e+06	3.6919e+06	607769	236521	5.56176e+06	8.26216e+06	717468	1.21935e+07	1.41373e+06	5.97504e+06	5.27568e+06	846873	299354	6.69929e+07	1.51954e+07	2.04745e+06	1.90523e+07	3.41853e+06	2.16303e+06	4.17808e+06	281143	844088	1.63312e+06	329665	328761	858479	3.49204e+06	2.81924e+06	494470	0.649133	0.838804	0.73446	6.20459	6.29443	0.0898339
(-)threo-iso(homo)3citrate	234.073	2.588	219490	217867	1.54095e+06	1.38687e+06	234147	210168	216691	281318	243923	2.50659e+06	978579	3.05412e+06	3.6003e+06	312539	277896	287044	346719	234906	221738	248507	286032	209432	210710	317387	294240	328441	327879	313401	272379	294500	302211	1.24868	0.675667	0.511239	5.7714	5.43954	-0.331858
(+)-10-Deoxymethynolide	296.198	5.2965	3.52825e+06	2.61564e+06	2.79843e+06	2.02034e+06	7.22865e+06	5.06027e+06	7.61034e+06	3.38062e+06	4.30238e+06	2.04121e+06	2.65801e+06	4.8953e+06	5.22085e+06	1.42515e+06	5.26024e+06	3.07032e+06	3.12956e+06	7.30443e+06	6.93181e+06	4.25377e+06	4.78249e+06	6.99934e+06	5.87977e+06	3.2613e+06	2.99508e+06	3.39435e+06	2.75946e+06	2.46267e+06	4.52509e+06	4.79612e+06	6.74182e+06	0.503915	0.582887	0.401263	6.54433	6.62027	0.0759351
(+)-Bornane-2_5-dione	166.099	4.0905	1.86853e+06	2.06804e+06	2.08637e+06	2.74822e+06	2.69974e+06	2.29523e+06	2.17395e+06	1.58463e+06	2.26325e+06	2.03039e+06	1.66738e+06	1.8403e+06	2.16223e+06	1.13429e+06	2.41836e+06	1.64614e+06	1.8824e+06	2.00017e+06	2.07152e+06	937427	960854	1.84358e+06	1.84273e+06	1.68133e+06	1.71039e+06	1.04644e+06	790750	997540	2.49554e+06	2.14773e+06	3.18855e+06	1.28495	0.0633136	0.0141079	6.30098	6.16809	-0.132892
(+/-)-6-Hydroxy-3-oxo-alpha-ionol	224.141	5.57667	1.53295e+07	1.81346e+07	2.31518e+07	2.2547e+07	1.98775e+07	1.47793e+07	1.77454e+07	1.14904e+07	1.33098e+07	2.06108e+07	2.42817e+07	2.52303e+07	23473765	1.37213e+07	1.38614e+07	1.33358e+07	1.61852e+07	3.16267e+07	3.07053e+07	1.90283e+07	2.02021e+07	2.04652e+07	2.12066e+07	1.69535e+07	1.66915e+07	1.82651e+07	1.55978e+07	1.6259e+07	2.29977e+07	2.34024e+07	3.09562e+07	0.285822	0.993973	0.981969	7.26233	7.27165	0.00931689
(+/-)-6-Hydroxy-3-oxo-alpha-ionone	222.125	5.746	6.09785e+06	7.74048e+06	1.15918e+07	1.09221e+07	2.2871e+06	1.81549e+06	2.84976e+06	2.30996e+06	3.17825e+06	8.07616e+06	7.97608e+06	4.51753e+06	5.4915e+06	4.52256e+06	3.64662e+06	5.71066e+06	6.61248e+06	1.63022e+07	1.62502e+07	3.95577e+06	4.81598e+06	2.72882e+06	2.92277e+06	6.80929e+06	6.34968e+06	4.45284e+06	4.0068e+06	4.33622e+06	7.70429e+06	6.59935e+06	1.37062e+07	0.399272	0.93468	0.874287	6.68388	6.73344	0.0495625
(+/-)9,10-dihydroxy-12Z-octadecenoic acid	314.246	5.292	9.26264e+06	9.64565e+06	1.583e+07	1.32326e+07	1.12115e+07	1.22515e+07	9.04558e+06	5.18312e+06	4.36978e+07	1.10768e+07	1.17592e+07	1.68847e+07	1.74572e+07	1.61362e+07	4.9391e+07	9.90273e+06	1.04416e+07	1.46071e+07	1.51842e+07	1.30421e+07	1.21222e+07	8.86136e+06	9.89284e+06	8.33539e+06	1.00265e+07	8.72247e+06	8.74949e+06	1.23757e+07	1.50132e+07	1.08616e+07	3.91366e+07	0.0437149	0.485589	0.306426	7.10811	7.07808	-0.0300323
(±)5-iPF2?-VI	354.24	4.852	495426	798528	2.23619e+06	597367	1.07731e+06	700560	1.19631e+06	611880	1.68253e+06	1.9846e+06	708370	230216	271078	321597	1.72262e+06	1.21312e+07	8.69024e+06	1.35347e+06	2.17698e+06	6.89675e+06	3.48576e+06	2.47254e+06	145497	227447	1.00464e+06	898502	1.21674e+06	1.19881e+06	950940	928848	3.12635e+06	1.14073	0.100148	0.0273955	5.86727	6.22441	0.357141
(±)9-HpODE	312.23	5.7685	3.07643e+07	3.91572e+07	4.78229e+07	4.76775e+07	3.30954e+07	3.25118e+07	3.10007e+07	1.93704e+07	6.32193e+07	3.17504e+07	4.05569e+07	2.96265e+07	3.10956e+07	4.157e+07	7.36963e+07	4.12462e+07	4.35305e+07	3.11705e+07	3.3296e+07	3.41072e+07	3.4853e+07	3.8887e+07	1.52762e+07	5.58449e+07	4.54688e+07	5.3853e+07	4.51718e+07	4.64175e+07	4.12372e+07	4.53246e+07	1.16684e+08	0.675933	0.289522	0.137068	7.55307	7.60315	0.0500836
(10E)-13-[(2R,3R,4R,5R)-3,4-Dihydroxy-5-(hydroxymethyl)-2-pyrrolidinyl]-1-hydroxy-10-tridecen-5-one	343.235	4.6	2.3093e+06	6.062e+06	6.66844e+06	8.84075e+06	1.15882e+07	4.7196e+06	7.5673e+06	4.28865e+06	5.94496e+06	3.85007e+06	7.48962e+06	2.47043e+06	4.18554e+06	3.3909e+06	3.35078e+06	542590	1.31804e+06	4.03941e+06	5.87547e+06	717119	1.96801e+06	5.13605e+06	3.76302e+06	248392	3.37092e+06	1.66683e+06	1.9214e+06	1.2927e+06	7.0931e+06	6.89302e+06	7.57467e+06	1.46593	0.00468206	0.000421272	6.71034	6.26647	-0.443866
(10E,15Z)-9,12,13-Trihydroxy-10,15-octadecadienoic acid	328.225	4.442	336847	448333	328065	202109	694039	519333	579502	313463	3.63695e+06	366456	310047	381044	137941	154471	4.00223e+06	845500	659552	435324	244789	285931	88865.9	197397	274807	85282.2	121245	351959	218027	302152	421340	476950	1.51198e+06	0.143965	0.425485	0.24563	5.59588	5.49253	-0.103355
(11Z)-5,7,9,11-Tetramethyl-14-(3,5,7-trihydroxy-4,6-dimethyl-2-nonanyl)oxacyclotetradec-11-ene-2,4-dione	482.361	5.964	2.48565e+07	1.80654e+07	2.36554e+07	1.12946e+07	2.11198e+07	1.21458e+07	1.81223e+07	6.26057e+06	2.88457e+07	1.23599e+07	1.86984e+07	2.37343e+07	1.22529e+07	5.4524e+06	4.62684e+07	1.09074e+07	2.16935e+07	1.93433e+07	2.22059e+07	1.42081e+07	1.23391e+07	1.0391e+07	3.87083e+07	2.648e+07	2.36578e+07	9.15507e+06	4.75159e+06	5.381e+06	1.29955e+07	2.05217e+07	2.29801e+07	0.347602	1	1	7.18337	7.19192	0.00855249
(13E)-1,11,16-Trihydroxy-16-methylprost-13-en-9-one	354.277	6.37	4.01063e+06	3.91146e+06	4.03247e+06	3.04375e+06	1.09687e+07	8.29003e+06	4.46052e+06	3.20384e+06	9.51377e+06	3.41029e+06	3.89033e+06	4.81079e+06	4.73694e+06	6.84396e+06	1.09476e+07	7.65607e+06	5.76341e+06	8.3262e+06	8.88022e+06	6.72674e+06	6.5754e+06	1.81576e+07	4.62433e+06	6.15618e+06	6.30272e+06	5.84373e+06	5.00256e+06	7.70463e+06	6.32782e+06	5.87886e+06	2.86171e+06	1.06878	0.0633136	0.0141079	6.69232	6.86173	0.169409
(13E)-13-Docosenamide	337.334	8.368	8.68042e+06	6.00633e+06	2.69088e+06	3.42781e+06	4.43737e+06	5.26786e+06	6.75116e+06	3.16193e+07	5.14339e+06	8.49454e+06	6.15882e+06	7.25289e+06	4.26213e+06	5.82642e+06	2.35659e+06	6.33556e+06	6.00517e+06	2.3388e+06	3.01481e+06	2.93025e+06	3.32123e+06	2.7979e+06	2.2809e+06	3.61532e+06	2.37164e+06	2.94183e+06	2.20248e+06	3.50007e+06	7.62708e+06	1.31935e+07	6.4992e+06	1.16974	0.00468206	0.000421272	6.7904	6.49163	-0.29877
(1R,5S,6R,7R,9S,11S,12S,13S,14S)-3-Amino-14-methyl-8,10-dioxa-2,4-diazatetracyclo[7.3.1.1~7,11~.0~1,6~]tetradec-2-ene-5,9,12,13,14-pentol	303.106	1.436	150221	152118	2.14724e+07	1.81561e+07	317420	324874	437665	347883	666322	1.99607e+07	2.32257e+07	183252	1.08196e+06	230134	1.02168e+06	2.29856e+06	885241	644363	538728	343568	240598	1.50237e+06	343186	237822	735978	452929	281007	213019	7.84202e+06	1.07137e+07	1.55558e+06	1.00046	1	1	6.02106	5.72602	-0.295042
(1S,2R,5S)-2-Isopropyl-5-methylcyclohexyl 3-oxobutanoate	240.172	5.83567	7.29482e+06	7.94552e+06	5.54384e+06	5.43199e+06	1.31641e+06	1.04089e+06	2.06316e+06	1.31039e+06	3.16131e+06	5.41148e+06	5.39534e+06	2.72504e+06	2.38771e+06	6.50423e+06	3.30599e+06	1.65571e+07	2.00575e+07	2.55065e+06	2.12635e+06	2.18891e+06	2.14582e+06	2.29581e+06	2.37798e+06	2.00752e+07	1.77179e+07	6.30121e+06	5.1044e+06	7.01461e+06	6.24456e+06	6.31824e+06	1.30617e+07	0.870631	0.557078	0.376095	6.52874	6.72059	0.191848
(1Z,5Z)-1,5-Cyclooctadiene	108.094	3.525	461647	494638	407097	166574	703708	326950	504787	346473	151189	457897	83732.1	269214	327813	66046.3	391968	362519	438104	123359	582937	121759	387973	280875	93627.6	73546.7	352353	222628	84233.6	79055.3	681382	136346	1.90676e+06	0.677396	0.446732	0.26491	5.45166	5.30926	-0.1424
(22R,23R,24S)-22,23-Dihydroxyergost-4-en-3-one	430.344	8.015	1.33888e+06	1.05457e+06	1.17479e+06	854525	871752	578912	691466	484686	1.78863e+06	623593	954569	1.08541e+06	707445	1.10018e+06	2.11535e+06	2.37969e+06	2.74367e+06	955163	854918	1.00309e+06	995883	996505	847498	7.23871e+06	3.23303e+06	970129	993539	1.03892e+06	1.53642e+06	1.02305e+06	3.10092e+06	0.931797	0.200244	0.0766636	5.95241	6.16773	0.215325
(24R_24'R)-Fucosterolepoxide	428.364	10.393	4.94778e+06	4.45682e+06	4.0993e+06	2.77744e+06	2.72937e+06	3.98242e+06	1.06989e+06	2.48029e+06	1.12083e+06	685963	2.01775e+06	682358	3.04881e+06	4.31299e+06	1.36451e+06	831532	957926	798456	393992	2.21183e+06	1.40988e+06	349198	270598	1.50056e+06	2.50551e+06	2.637e+06	2.55684e+06	1.24939e+06	104625	107581	1.16359e+06	1.61273	0.0633136	0.0141079	6.35739	6.03599	-0.321397
(2E)-2-[1-(2-Pyridinyl)ethylidene]hydrazinecarboxamide	178.085	10.3869	1.07415e+06	1.70122e+06	1.65372e+06	1.69053e+06	1.74429e+06	1.66603e+06	1.63452e+06	1.47452e+06	1.92205e+06	1.27181e+06	1.30785e+06	1.12568e+06	1.142e+06	1.25758e+06	1.54646e+06	1.82047e+06	1.4843e+06	1.62056e+06	1.4951e+06	1.69146e+06	1.21231e+06	1.4874e+06	1.00073e+06	1.70541e+06	1.79626e+06	1.14475e+06	1.27069e+06	1.42008e+06	2.39869e+06	1.5068e+06	1.83745e+06	0.0422193	0.975396	0.945946	6.16193	6.16366	0.00173159
(2E)-3-[4-(Sulfooxy)phenyl]acrylic acid	244.004	2.494	94114.2	97652.5	150806	139869	106920	144885	2.3475e+06	1.30311e+06	135936	125935	136124	95691.3	97160.8	199978	186164	108857	106581	104655	162161	713843	784158	2.7183e+06	2.50874e+06	96328.3	104032	108241	93474.9	453018	438561	531418	105503	0.344829	0.753811	0.602685	5.25714	5.41486	0.157722
(2E,4E)-11-[3-(Hydroxymethyl)-4-oxo-2-oxetanyl]-3,5,7-trimethyl-2,4-undecadienoic acid	324.193	4.731	4.8487e+06	5.43759e+06	3.78608e+06	3.18539e+06	7.44335e+06	4.08262e+06	4.91846e+06	2.69161e+06	880198	3.42795e+06	3.42862e+06	2.61579e+06	2.0674e+06	1.17698e+06	1.22645e+06	432215	537876	2.12845e+06	2.26362e+06	4.76719e+06	5.40488e+06	5.54752e+06	5.16966e+06	793821	400160	1.32072e+06	1.20736e+06	1.00165e+06	4.63986e+06	4.18729e+06	9.29229e+06	0.960022	0.213414	0.0849275	6.49468	6.1937	-0.300974
(2E,4E)-N-Isobutyl-2,4-octadecadienamide	335.318	6.782	4.50875e+06	1.42035e+06	1.86159e+06	3.29335e+06	738986	1.23425e+06	1.41944e+06	6.82251e+06	2.65858e+06	2.08148e+06	2.85332e+06	2.94498e+06	4.27639e+06	1.59777e+06	376040	824601	1.18479e+06	393607	682245	550597	865498	872569	2.46005e+06	1.38206e+07	670340	593543	679397	1.12987e+06	9.29294e+06	7.87563e+06	2.48812e+06	0.567816	0.00544996	0.000523275	6.36015	5.97353	-0.386623
(2E_6E)-(10R_11S)-10_11-Epoxy-3_7_11-trimethyltrideca-2_6-dienoicacid	266.188	5.60533	1.50133e+06	1.73007e+06	766232	794090	684510	553451	538379	375002	613991	626530	659485	348867	261942	384494	552594	1.5352e+06	1.86496e+06	636651	584195	670574	687681	667580	663780	1.8461e+06	1.55415e+06	508209	491061	483027	870665	957019	1.0124e+06	0.528075	0.469435	0.285176	5.78803	5.90135	0.113325
(2R)-1-[(Hydroxy{[(1S,5R)-2,3,4,6-tetrahydroxy-5-(phosphonooxy)cyclohexyl]oxy}phosphoryl)oxy]-3-(palmitoyloxy)-2-propanyl (13Z,16Z)-13,16-docosadienoate	970.555	3.19	22111.9	22438.9	23398.9	21720.3	21819	18544	117810	51764.3	21677.2	85276.1	21477.5	18992.7	17945.5	17951.4	22239.8	1.35981e+06	572089	77603.7	324699	138296	98616.9	573890	22807	16768.7	29586.4	20311.8	23556	18333.7	38975.3	55252.3	28493.1	1.06231	0.137852	0.0443691	4.44139	4.89498	0.453599
(2R)-1-{[(2-Aminoethoxy)(hydroxy)phosphoryl]oxy}-3-hydroxy-2-propanyl (11Z)-11-icosenoate	507.332	5.995	5.23641e+06	5.9905e+06	4.1794e+06	5.49813e+06	3.85388e+06	5.90584e+06	2.07179e+06	3.68812e+06	4.78114e+06	3.92734e+06	3.58048e+06	1.97972e+06	6.55128e+06	4.33657e+06	3.07829e+06	2.01003e+06	1.86887e+06	3.66778e+06	4.79547e+06	1.35292e+06	2.19313e+06	523331	198539	1.41977e+06	1.7673e+06	1.7e+06	2.31958e+06	1.37108e+06	5.09084e+06	5.39633e+06	5.38662e+06	1.9066	0.00193113	0.000101454	6.6197	6.20927	-0.410434
(2R)-1-{[(2-Aminoethoxy)(hydroxy)phosphoryl]oxy}-3-hydroxy-2-propanyl (13Z,16Z)-13,16-docosadienoate	533.348	6.416	1.29372e+07	1.24191e+07	1.05221e+07	1.27197e+07	9.49646e+06	1.91808e+07	5.38454e+06	1.47373e+07	8.62664e+06	1.46637e+07	9.03149e+06	3.07251e+06	1.09811e+07	1.03658e+07	5.54158e+06	1.37659e+06	4.32245e+06	1.00744e+07	9.842e+06	4.24998e+06	4.04419e+06	1.64454e+06	695065	2.04802e+06	3.28436e+06	2.85534e+06	5.42709e+06	3.58938e+06	1.23191e+07	1.29111e+07	6.19011e+06	2.04165	0.00193113	0.000101454	7.00672	6.5272	-0.479521
(2R)-1-{[(2-Aminoethoxy)(hydroxy)phosphoryl]oxy}-3-hydroxy-2-propanyl (4Z,7Z,10Z,13Z,16Z)-4,7,10,13,16-docosapentaenoate	527.301	5.951	3.27133e+06	3.68624e+06	4.01552e+06	3.73073e+06	2.48395e+06	2.7577e+06	2.51189e+06	3.12979e+06	6.05796e+06	3.81746e+06	3.1317e+06	2.20339e+06	2.88078e+06	4.87148e+06	4.79727e+06	3.97616e+06	6.964e+06	6.12466e+06	4.93112e+06	2.54019e+06	2.48237e+06	1.41034e+06	1.22841e+06	6.41196e+06	7.7891e+06	4.72039e+06	5.66988e+06	3.05828e+06	6.78092e+06	5.61085e+06	4.09338e+06	0.919882	0.384225	0.209978	6.52416	6.58952	0.0653611
(2R)-1-{[(2-Aminoethoxy)(hydroxy)phosphoryl]oxy}-3-hydroxy-2-propanyl (7Z,10Z,13Z,16Z)-7,10,13,16-docosatetraenoate	529.315	6.321	115619	408893	469146	261221	324644	551466	425810	388743	835174	427437	253060	135078	107737	337599	536197	387908	685532	598129	443815	239476	613410	194576	151038	619136	607314	988486	1.02755e+06	295009	1.07215e+06	719507	991827	1.07684	0.200244	0.0766636	5.49157	5.66179	0.170221
(2R)-1-{[(2-Aminoethoxy)(hydroxy)phosphoryl]oxy}-3-hydroxy-2-propanyl (9Z,12Z,15Z)-9,12,15-octadecatrienoate	475.27	5.5105	1.22086e+06	1.24019e+06	1.33407e+06	1.12147e+06	1.33275e+06	1.97332e+06	1.24895e+06	1.63989e+06	3.77559e+06	1.25667e+06	902487	1.01104e+06	1.59219e+06	1.71459e+06	3.28291e+06	1.86279e+06	2.50067e+06	2.62292e+06	2.46249e+06	1.31819e+06	1.04609e+06	646486	397533	1.94886e+06	2.73558e+06	1.84103e+06	2.23646e+06	824504	2.63444e+06	2.66747e+06	1.25e+06	0.671154	0.446732	0.26491	6.15421	6.20013	0.0459114
(2R)-3-{[(2-Aminoethoxy)(hydroxy)phosphoryl]oxy}-2-hydroxypropyl (9Z)-9-hexadecenoate	451.269	5.658	801196	813341	816427	845100	499827	715904	281016	495678	1.4787e+06	761539	604371	253062	519765	779409	1.19084e+06	534947	809345	952563	975600	473361	493215	85413.6	48431.9	676368	798234	926076	1.24991e+06	409947	1.39078e+06	1.14029e+06	702707	0.15737	0.955614	0.910026	5.79958	5.71957	-0.0800143
(2R,3R,4R,5R)-2-[(10S)-10,13-Dihydroxytridecyl]-5-(hydroxymethyl)-3,4-pyrrolidinediol	347.266	4.7485	617894	2.21684e+06	3.49918e+06	4.89361e+06	4.5447e+06	2.87839e+06	2.22659e+06	1.36514e+06	2.37632e+06	1.59218e+06	2.56918e+06	622710	2.91125e+06	1.49917e+06	1.32427e+06	180756	398237	1.14924e+06	2.65404e+06	146936	428040	1.7498e+06	948673	69531	931501	467645	534806	371610	3.5972e+06	3.03152e+06	3.73952e+06	1.70197	0.00303761	0.00021278	6.31369	5.73299	-0.580701
(2R_3S)-2_3-Dimethylmalate	162.052	13.874	4.11087e+06	4.15701e+06	3.87883e+06	2.52068e+06	5.61102e+06	4.46247e+06	1.09145e+08	2.29251e+06	1.23747e+08	2.17488e+06	1.90128e+06	1.82947e+08	3.00352e+08	2.29549e+08	4.64225e+06	2.99731e+06	2.2184e+08	2.81521e+06	5.60396e+06	2.24192e+06	1.33343e+08	6.11078e+06	283779281	2.39773e+08	2.09879e+06	2.95166e+06	1.14681e+08	343057245	2.26963e+06	4.09433e+06	4.10562e+06	0.332266	0.675667	0.511239	7.13069	7.29778	0.167083
(2R_3S)-3-Isopropylmalate	176.068	2.364	6.76769e+06	8.1248e+06	1.58036e+07	1.48997e+07	1.29922e+07	5.12608e+06	1.22839e+07	7.10718e+06	1.19334e+07	1.44379e+07	1.28098e+07	6.95196e+06	7.87424e+06	1.44651e+07	1.53392e+07	1.26245e+07	1.37158e+07	1.01311e+07	1.60353e+07	9.66157e+06	9.99417e+06	3.27993e+07	1.73102e+07	1.30662e+07	1.13027e+07	1.85208e+07	1.39041e+07	2.76406e+07	1.43456e+07	1.43249e+07	3.0002e+07	1.21523	0.108621	0.0310252	7.00851	7.17112	0.162606
(2R_4S)-2_4-Diaminopentanoate	132.09	0.59	2.48736e+07	2.58382e+07	2.4155e+07	3.12647e+07	1.30898e+07	1.26288e+07	1.88334e+07	1.63738e+07	1.88598e+07	2.81547e+07	2.45701e+07	1.46706e+07	1.70285e+07	2.50293e+07	2.38407e+07	6.74135e+06	1.12973e+07	2.93711e+07	2.52819e+07	1.62133e+07	1.85947e+07	1.60349e+07	1.41231e+07	2.77996e+07	9.03859e+06	3.05581e+07	3.43929e+07	1.65034e+07	2.48821e+07	2.25643e+07	1.62015e+07	0.0418999	0.772803	0.634669	7.3075	7.25738	-0.0501192
(2S)-1-Hydroxy-3-(pentadecanoyloxy)-2-propanyl (6Z,9Z,12Z)-6,9,12-octadecatrienoate	576.475	7.598	2.81859e+06	2.40374e+06	894410	1.0513e+06	1.5764e+06	1.33193e+06	791260	488331	1.37295e+06	677560	933132	839096	998227	677585	1.41703e+06	601819	614444	1.64365e+06	1.09557e+06	1.1816e+06	1.26112e+06	906058	1.05274e+06	794475	748098	818920	663252	641018	859720	983413	891322	0.617843	0.612772	0.427387	6.02899	5.96024	-0.0687577
(2S)-1-Hydroxy-3-(pentadecanoyloxy)-2-propanyl (6Z,9Z,12Z,15Z)-6,9,12,15-octadecatetraenoate	574.459	7.5885	3.37567e+06	3.14949e+06	2.91903e+06	2.69618e+06	1.99937e+06	2.06951e+06	1.43355e+06	1.19934e+06	4.7354e+06	2.53786e+06	1.91936e+06	1.25275e+06	1.10372e+06	1.66855e+06	4.76523e+06	2.16385e+06	2.51078e+06	2.12712e+06	2.18752e+06	1.38713e+06	1.39221e+06	1.36881e+06	1.41401e+06	2.06558e+06	2.04054e+06	2.55178e+06	2.50369e+06	2.06148e+06	2.88215e+06	2.67421e+06	4.16581e+06	0.000688681	0.975396	0.945946	6.32148	6.31413	-0.00734853
(2S)-2-{[1-(R)-Carboxyethyl]amino}pentanoate	189.1	4.28825	771110	1.33148e+06	2.2556e+06	1.61737e+06	2.34204e+06	1.55001e+06	1.35819e+06	1.05074e+06	4.22031e+06	1.87957e+06	1.41664e+06	1.42709e+06	1.30006e+06	2.7016e+06	3.97901e+06	2.01676e+06	2.06421e+06	3.71175e+06	6.3334e+06	1.8432e+06	1.63528e+06	2.05625e+06	1.9289e+06	2.14442e+06	1.66831e+06	2.82003e+06	2.20129e+06	5.74533e+06	2.65532e+06	2.06583e+06	1.06369e+07	1.33877	0.0468924	0.00914629	6.21704	6.41241	0.19537
(2S)-2-Amino-5-carbamimidamidopentanoate	173.104	1.151	1.5183e+06	1.70084e+06	7.85756e+06	1.67552e+06	9.21255e+06	1.17321e+06	2.24474e+06	1.88261e+06	6.88905e+06	1.64329e+06	4.53039e+06	1.538e+06	4.72025e+06	1.54433e+07	2.31264e+06	5.19051e+06	1.9211e+06	3.30318e+06	5.47944e+06	4.68074e+06	219299	2.37787e+06	7.22663e+06	1.81832e+06	4.17437e+06	9.55944e+06	2.78765e+06	19408502	1.5739e+06	1.81411e+06	1.22834e+07	0.3684	0.510574	0.328667	6.49649	6.53292	0.0364375
(2S)-3-(1H-Imidazol-4-yl)-2-({[(3S,4S,5R)-2,3,4-trihydroxy-5-(hydroxymethyl)tetrahydro-2-furanyl]methyl}amino)propanoic acid (non-preferred name)	317.121	0.587	1.37e+06	1.83853e+06	786584	937146	1.52876e+06	1.43444e+06	1.3959e+06	572472	2.99625e+06	996809	576285	1.02348e+06	1.7781e+06	863356	3.24823e+06	162519	267611	1.80561e+06	1.08632e+06	268222	262965	856245	690900	304832	1.05827e+06	1.10591e+06	1.30924e+06	708514	1.23289e+06	1.26626e+06	632895	0.547232	0.22726	0.0938681	6.06746	5.82734	-0.240117
(2S)-3-(4-Hydroxyphenyl)-2-({[(3S,4S,5R)-2,3,4-trihydroxy-5-(hydroxymethyl)tetrahydro-2-furanyl]methyl}amino)propanoic acid (non-preferred name)	343.126	0.9425	3.97519e+06	6.54321e+06	1.0262e+07	1.19792e+07	4.19352e+06	5.15349e+06	2.92072e+06	1.54725e+06	8.97969e+06	9.30083e+06	9.14003e+06	7.05926e+06	6.1517e+06	1.16015e+07	9.4687e+06	3.48764e+06	4.54235e+06	8.05305e+06	3.64387e+06	5.90147e+06	6.01614e+06	2.78412e+06	4.06468e+06	4.74759e+06	5.84558e+06	1.16412e+07	1.12712e+07	1.56771e+07	7.82062e+06	7.09063e+06	9.65732e+06	0.0407867	0.816475	0.700611	6.7914	6.78601	-0.00538455
(2S)-3-Methyl-2-({[(3S,4S,5R)-2,3,4-trihydroxy-5-(hydroxymethyl)tetrahydro-2-furanyl]methyl}amino)butanoic acid (non-preferred name)	279.131	0.8575	1.52915e+07	1.86985e+07	3.30664e+07	2.81994e+07	2.10164e+07	1.65849e+07	1.54805e+07	9.56423e+06	2.2427e+07	2.43004e+07	2.54209e+07	2.1694e+07	1.89325e+07	3.17252e+07	2.25108e+07	2.08523e+07	2.29745e+07	2.51278e+07	1.77144e+07	2.09588e+07	2.70079e+07	1.47115e+07	1.81814e+07	1.93356e+07	2.24712e+07	3.44428e+07	4.60108e+07	6.16382e+07	2.423e+07	2.36203e+07	3.5955e+07	0.701232	0.582887	0.401263	7.31394	7.39209	0.0781494
(2S)-4-Methyl-2-({[(3S,4S,5R)-2,3,4-trihydroxy-5-(hydroxymethyl)tetrahydro-2-furanyl]methyl}amino)pentanoic acid (non-preferred name)	293.147	0.9865	2.85002e+07	3.35098e+07	6.58918e+07	5.44264e+07	5.27046e+07	3.57701e+07	4.05036e+07	1.46796e+07	7.53381e+07	5.09693e+07	5.49273e+07	4.61955e+07	4.47508e+07	7.0746e+07	5.10341e+07	2.9164e+07	5.59555e+07	6.43207e+07	1.61863e+07	5.39448e+07	6.48273e+07	3.55709e+07	4.70998e+07	4.53687e+07	6.26827e+07	1.02932e+08	8.54019e+07	1.12497e+08	6.17979e+07	5.22542e+07	8.07035e+07	0.808312	0.469435	0.285176	7.6481	7.72535	0.0772485
lucopyranoside	1124.68	3.114	435738	475039	4.17661e+06	346555	689035	304468	3.78452e+06	2.07664e+06	445100	3.55348e+07	7.25569e+06	386631	3.07057e+06	470480	5.29321e+06	6.91656e+06	182773611	3.26759e+06	3.92946e+06	4.25501e+06	3.95962e+06	7.30288e+07	1.20598e+06	3.66359e+06	1.82233e+07	748209	752277	465376	1.72354e+06	4.07662e+06	106199	0.657049	0.0837363	0.0211869	6.10718	6.66773	0.560547
(2S,4R,9a'S)-4-(2-Acetyl-4-oxo-3(4H)-quinazolinyl)-1'-hydroxy-2',2'-dimethyl-1',9a'-dihydro-3H-spiro[furan-2,9'-imidazo[1,2-a]indole]-3',5(2'H,4H)-dione	474.152	3.405	154904	93645.6	166505	95145.8	346727	343842	89444.1	87243.6	89477.7	115536	185907	88005.3	87071.6	84925	87870.6	76463.6	81846.5	197361	96316.2	124522	208475	83217.9	86629.8	80169.3	78719.5	81820.5	82460.6	83795.9	339015	298419	88875.6	0.884287	0.0633136	0.0141079	5.10194	4.98885	-0.113091
(2S,5S,8aR)-2-({[(2-Methyl-2-propanyl)oxy]carbonyl}amino)-3-oxooctahydro-5-indolizinecarboxylic acid	298.152	2.778	91205.9	104391	99905.8	101863	109553	101938	3.92532e+06	4.05873e+06	80557.5	4.39341e+06	298484	103108	89207.8	99529.7	83454	1.55863e+07	6.20161e+06	2.85047e+06	5.23971e+06	3.81212e+06	3.01523e+06	5.50985e+06	125935	78374.6	1.48034e+06	96936.5	322545	102265	1.97142e+06	1.9036e+06	121379	0.996091	0.275836	0.125092	5.373	5.968	0.595003
(2S_3R)-3-Hydroxybutane-1_2_3-tricarboxylate	206.042	1.1385	512566	525883	1.48467e+06	1.1376e+06	340986	333689	7.77424e+06	5.17392e+06	278991	1.33652e+07	499399	665884	387907	775101	358288	6.65922e+07	2.12927e+07	5.62434e+06	7.30767e+06	3.75831e+06	6.68694e+06	1.13371e+07	287728	294774	1.01012e+06	606076	565498	338892	2.94532e+06	2.17254e+06	210484	0.802437	0.557078	0.376095	5.99217	6.34088	0.348715
(2Z)-N-(3-Aminopropyl)-N-{4-[(3-aminopropyl)amino]butyl}-3-(4-hydroxy-3,5-dimethoxyphenyl)acrylamide	408.272	4.676	604029	2.14917e+06	2.15678e+06	3.25921e+06	3.96208e+06	2.27511e+06	2.11935e+06	1.52289e+06	1.37887e+06	2.06775e+06	2.67297e+06	394159	1.53025e+06	1.00863e+06	460037	90598.5	230116	886013	2.11337e+06	97156.9	327322	902163	436934	80211	1.00355e+06	242178	311330	119722	1.47197e+06	1.60972e+06	1.22934e+06	1.78789	0.00134061	3.4e-05	6.22073	5.51527	-0.705464
(3a'R,4a'S,7a'S,8a'S)-Hexahydrodispiro[cyclohexane-1,2'-[1,3]dioxolo[4,5-f][1,3]benzodioxole-6',1''-cyclohexane]-4',8'-diol	340.188	5.293	670637	704368	616282	556124	1.98183e+06	1.68635e+06	1.84476e+06	867904	3.28063e+06	464754	573970	1.06713e+06	1.01095e+06	650260	2.62573e+06	1.25609e+06	1.75341e+06	3.8194e+06	3.20348e+06	1.14155e+06	982580	1.79198e+06	2.07868e+06	1.70973e+06	1.75056e+06	781618	637420	762110	2.36351e+06	2.13929e+06	3.10954e+06	1.11635	0.128451	0.0394817	5.98041	6.18045	0.200037
(3aR,5R,5aS,8aS,8bR)-2,2,5,7,7-Pentamethyltetrahydro-3aH-bis[1,3]dioxolo[4,5-b:4',5'-d]pyran	244.131	3.4165	359276	215978	620749	567292	295633	232132	436849	324839	3.14102e+06	364369	620060	348740	401974	526083	4.8865e+06	666732	662406	528964	666259	320898	219197	592513	491278	413691	1.6163e+06	434232	352129	533027	406130	543259	2.07792e+06	0.426854	0.289522	0.137068	5.65313	5.78062	0.127492
(3E)-4-(7-Methoxy-2-oxo-2H-chromen-6-yl)-2-oxo-3-buten-1-yl hydrogen sulfate	340.025	4.31	4.58682e+06	4.26191e+06	3.14893e+06	3.0608e+06	2.68743e+06	2.10912e+06	2.46463e+06	1.3647e+06	3.99225e+06	3.2866e+06	3.11848e+06	3.23582e+07	3.21903e+07	8.86624e+06	3.65791e+06	7.48514e+06	8.13392e+06	1.7494e+07	1.40555e+07	6.35591e+06	6.4187e+06	2.57498e+06	2.8738e+06	8.11744e+06	6.73896e+06	8.77355e+06	8.79289e+06	1.11567e+07	6.41318e+06	6.14022e+06	5.40653e+06	0.114222	0.172674	0.0620417	6.65234	6.84937	0.197034
(4-Bromo-1,3-phenylene)dimethanediol	247.969	0.73	2711731020	4385062062	4803976249	3338314227	4512334244	3103536629	4615876659	1831240350	3653048600	2670465809	4985818906	1529920334	3480352705	3306668564	3884244388	1261292087	1537659617	2.30304e+07	2661169814	1.58718e+07	1386759255	1690889124	2453642593	1114496542	2231297913	2377870449	3734584352	1703286555	4237301290	3250329912	4188726895	1.5246	0.00824916	0.000971368	9.52045	9.0143	-0.506143
(4-Hydroxy-3,5-dimethoxyphenyl)(4-morpholinyl)methanone	267.11	3.4865	787543	1.03087e+06	503204	457059	6.08149e+06	3.84614e+06	3.15006e+06	1.17668e+06	5.49701e+06	517274	469792	1.73409e+06	1.49648e+06	1.77335e+06	6.85418e+06	427891	555115	4.07213e+06	3.54422e+06	530240	672959	3.29862e+06	3.33224e+06	628609	578118	8.58993e+06	7.85e+06	2.42594e+06	3.15043e+06	2.62034e+06	2.48438e+06	0.735937	0.582887	0.401263	6.14271	6.26705	0.124342
(4R)-4-{2-[(Diaminomethylene)amino]ethyl}-L-proline	200.127	2.532	65579.7	68928.4	73284.7	75193.1	66278.6	64607.4	70674.9	65122	65869.1	74762.7	66359.2	59980.7	59863.6	58424.6	68177.8	103045	80997.7	71490.5	78212	71927.1	72542.2	73272.6	62131.7	60125.7	62104.2	68888.6	65315.5	60895.3	119350	72182.2	80255.8	0.825517	0.485589	0.306426	4.82336	4.84917	0.0258062
(4R,5R,6R,7R)-4,6,7,8-Tetrahydroxy-5-methoxy-2-oxooctanoic acid	252.085	2.694	232058	228101	246789	209397	2.93589e+06	607905	310412	233993	6.36828e+06	237259	219185	192940	273699	176098	2.16998e+06	467380	329543	272480	7.29689e+06	257426	264881	2.77142e+06	235075	195893	237280	232156	220576	454420	508933	377382	1.28625e+07	0.498581	0.406088	0.227321	5.57416	5.67887	0.104711
(4S)-4-[(2E)-2-Octenoyloxy]-4-(trimethylammonio)butanoate	285.193	3.5365	2.93115e+06	3.27141e+06	1.23389e+06	2.11339e+06	1.4279e+06	4.23451e+06	4.71413e+06	6.81894e+06	512004	2.34803e+06	857946	734644	2.17969e+06	1.10063e+06	506557	354916	239841	3.07635e+06	4.36365e+06	186099	238691	643105	287289	214544	131768	191632	298448	175655	4.81014e+06	3.17498e+06	3.65189e+06	1.3862	0.0035593	0.000268667	6.28187	5.58072	-0.701152
(4S)-4_6-Dihydroxy-2_5-dioxohexanoate	176.031	0.695	1.37126e+06	1.66814e+06	2.03984e+06	1.66413e+06	2.46345e+06	5.03728e+06	4.10455e+06	4.33988e+06	1.36493e+06	1.64906e+06	1.539e+06	2.14809e+06	1.16124e+06	1.76174e+07	1.74839e+06	3.23983e+06	2.71584e+06	3.82562e+06	3.47464e+06	4.38204e+06	3.99305e+06	4.9668e+06	4.52808e+06	3.54813e+06	6.89555e+06	1.65175e+06	2.49301e+06	1.95431e+07	4.28461e+06	4.21627e+06	7.75753e+06	0.415069	0.108621	0.0310252	6.38694	6.58571	0.198768
(4S,9R,11R)-9,11-Dihydroxy-29-(4-hydroxyphenyl)-4-methyl-3-nonacosanone	560.48	7.247	1.011e+06	260585	171227	803727	169425	43412	97114.9	54234.7	376128	648525	865968	102943	27623.5	191940	219280	1.01183e+06	1.49332e+06	292538	111283	264861	156344	70363.9	53798.2	753548	420172	286369	350363	278741	520895	613870	271405	0.358993	0.582887	0.401263	5.30067	5.44109	0.140423
(5-Benzyl-3,6-dioxo-2-piperazinyl)acetic acid	262.095	2.19	371419	392820	1.16106e+06	500711	1.90015e+06	272946	386900	268106	3.31658e+06	397331	484869	429448	444574	457237	5.08167e+06	328661	387413	516653	6.20712e+06	497044	642154	2.13536e+06	373548	341301	343037	618421	584903	4.46526e+06	1.41994e+06	1.0447e+06	1.39094e+07	0.828268	0.469435	0.285176	5.74327	5.92854	0.185273
(5alpha,6beta)-3-Hydroxy-17-methyl-4,5-epoxymorphinan-6-yl beta-L-glucopyranosiduronic acid	463.183	3.598	1.00524e+06	1.21887e+06	3.94678e+06	4.07677e+06	828344	614341	173495	98100.6	1.84801e+06	3.40656e+06	3.58629e+06	73199.8	106818	1.83604e+06	1.97482e+06	2.77423e+06	3.09852e+06	1.82182e+06	1.70792e+06	1.93388e+06	1.83983e+06	205607	298734	2.84784e+06	2.63643e+06	505766	387760	2.23594e+06	2.3838e+06	2.31113e+06	1.7437e+06	0.16053	0.727901	0.57142	5.91022	6.11285	0.202626
(5E)-7,7-Dimethyl-4-oxa-8-thia-2,5-diazanon-5-en-3-one	190.078	1.174	1.59915e+07	1.20044e+07	3.95556e+07	1.87484e+07	2.44984e+07	9.15513e+06	2.63559e+07	5.06661e+06	4.38616e+07	1.81785e+07	4.55399e+07	5.49157e+07	3.37546e+07	3.83554e+07	3.74815e+07	7.55712e+07	4.786e+07	2.56256e+07	3.62176e+07	5.3542e+07	7.97988e+07	1.33951e+07	7.33026e+07	7.47719e+07	4.89004e+07	2.42864e+08	1.62878e+08	1.01356e+08	7.35201e+07	5.97887e+07	1.73501e+07	1.43808	0.0114091	0.00143302	7.36012	7.77776	0.417638
(6-Amino-8a-methoxy-1,5-dimethyl-4,7-dioxo-1,1a,2,4,7,8,8a,8b-octahydroazireno[2',3':3,4]pyrrolo[1,2-a]indol-8-yl)methyl carbamate	348.143	2.661	78298	76582.7	73668.5	78863.4	74073.8	140956	8.08276e+06	2.95497e+06	70977	7.86551e+06	591805	64659.8	69291.7	109157	70448.3	190298	266811	1.09392e+07	1.13773e+07	894661	1.32935e+06	1.44471e+06	390437	64341.9	752025	67032	789753	78563.3	1.77363e+06	1.63564e+06	84877.5	0.519672	0.446732	0.26491	5.36766	5.69849	0.330828
(6Z)-Octadecenoicacid	282.255	7.482	335175	336487	200994	312279	135473	524523	1.09345e+06	3.12525e+06	153222	3.10196e+06	389376	124860	271249	187889	71009.4	3.94426e+06	2.37599e+06	976993	1.57194e+06	1.09791e+06	876009	568765	76245.9	92429.5	396537	118854	63044.3	82424.6	931018	1.00838e+06	127963	0.209346	0.909651	0.83879	5.59331	5.57032	-0.0229855
(7E,10E,13E,16E)-7,10,13,16-Docosatetraenoic acid	332.271	7.512	5.99564e+06	4.38204e+06	5.14299e+06	5.06762e+06	1.84573e+06	2.05461e+06	2.17201e+06	2.81371e+06	2.18712e+06	4.27529e+06	6.10645e+06	2.16075e+06	1.77118e+06	5.424e+06	2.02847e+06	4.90156e+06	5.97554e+06	2.89278e+06	2.28384e+06	2.83452e+06	2.50619e+06	1.26171e+06	1.55207e+06	5.06463e+06	5.23999e+06	6.42702e+06	7.28193e+06	4.35181e+06	3.93863e+06	4.25367e+06	5.79743e+06	0.245551	0.859657	0.768812	6.5196	6.53357	0.0139747
(9E)-9-Octadecenenitrile	263.261	5.458	6.32259e+06	7.25964e+06	4.39972e+06	4.55184e+06	7.50981e+06	5.25567e+06	8.96324e+06	8.67173e+06	2.76497e+06	4.02579e+06	3.87673e+06	4.11003e+06	3.34456e+06	5.95352e+06	3.57947e+06	3.28792e+06	3.5522e+06	7.68045e+06	9.8019e+06	4.72951e+06	4.83572e+06	8.42342e+06	8.5457e+06	3.98979e+06	3.52588e+06	5.01294e+06	5.80432e+06	8.20143e+06	5.3907e+06	6.31173e+06	5.58488e+06	0.220328	0.955614	0.910026	6.71416	6.73146	0.0172988
(9S_10S)-9_10-Dihydroxyoctadecanoate	316.261	5.594	2.37604e+07	6.194e+07	9.64739e+07	147540559	1.10345e+08	7.96218e+07	5.95223e+07	4.60267e+07	7.89296e+07	4.77263e+07	7.95505e+07	2.20834e+07	9.55981e+07	5.92007e+07	5.35645e+07	7.81652e+06	1.66489e+07	3.51023e+07	7.51513e+07	1.13858e+07	7.76935e+06	4.86238e+07	2.92071e+07	8.34098e+06	3.32625e+07	2.0225e+07	2.52374e+07	1.91772e+07	8.36464e+07	8.17248e+07	6.97985e+07	1.74185	0.0035593	0.000268667	7.80544	7.34268	-0.462756
(9Z)-(13S)-12_13-Epoxyoctadeca-9_11-dienoicacid	294.219	3.954	402076	1.30303e+06	2.12619e+06	3.15552e+06	2.4757e+06	1.71269e+06	1.36805e+06	858379	1.3539e+06	943438	1.38838e+06	385046	2.08099e+06	1.07656e+06	1.30324e+06	165145	270469	662912	1.65583e+06	200844	409093	1.07104e+06	607160	69261	644586	321265	454656	305945	1.93039e+06	1.81366e+06	1.74448e+06	1.66755	0.00824916	0.000971368	6.10198	5.63094	-0.471035
(9Z)-9-Cycloheptadecen-1-ol	252.245	7.656	1.0566e+06	1.28091e+06	1.95306e+06	1.92432e+06	1.81528e+06	1.71196e+06	1.73952e+06	842960	980272	1.15786e+06	1.43578e+06	1.15899e+06	1.49484e+06	563478	1.06677e+06	640748	1.19841e+06	1.19693e+06	1.24816e+06	979568	1.56908e+06	2.34042e+06	2.0288e+06	852553	976275	838765	953278	899435	1.90032e+06	1.46343e+06	3.01339e+06	0.685233	0.406088	0.227321	6.11191	6.052	-0.0599072
(9Z)-Tetradecenoicacid	226.193	6.1015	419401	418367	367728	443928	361230	447101	3.20467e+07	4.6588e+07	338317	65000084	2.96353e+06	232905	368078	296813	314046	1.04367e+08	6.02474e+07	2.04916e+07	5.95986e+07	2.36141e+07	2.23799e+07	2.43949e+07	414515	241892	1.05365e+07	197097	1.99741e+06	212505	1.42743e+07	1.41504e+07	418666	0.768491	0.652127	0.482401	6.07564	6.67421	0.598578
(Dichloromethyl)phosphonate	161.906	0.656	2.7433e+07	2.39137e+07	1.76346e+07	3.61056e+07	465848	1.87451e+07	1.44182e+07	1.55914e+07	446327	3.74565e+07	2.95591e+07	1.82595e+06	1.79138e+07	1.22337e+07	442954	2.23849e+06	4.15622e+06	1.94372e+07	434448	1.20823e+07	1.24257e+07	492477	514581	464955	1.9549e+06	6.89832e+06	8.57462e+06	484466	1.37456e+07	1.31524e+07	464822	1.64293	0.0298661	0.00490555	7.01499	6.32412	-0.690874
(Dichloromethyl)phosphonic acid	163.919	0.608	8.66975e+07	1.03805e+08	9.22201e+07	8.62259e+07	9.65045e+07	7.83389e+07	7.89302e+07	8.12847e+07	8.58151e+07	9.8616e+07	9.69545e+07	9.20523e+07	9.22204e+07	7.70366e+07	9.49054e+07	6.12733e+07	7.4431e+07	8.16503e+07	8.60751e+07	8.13609e+07	8.88122e+07	8.66023e+07	105996455	8.81643e+07	9.15198e+07	9.07877e+07	8.5453e+07	8.66312e+07	1.23055e+08	8.98333e+07	1.13917e+08	0.55954	0.630276	0.454438	7.94786	7.93136	-0.0165003
(E)-({[4-(Dimethylamino)-1-pyridiniumyl]sulfonyl}imino)[(2-methyl-2-propanyl)oxy]methanolate	301.109	2.782	2.74529e+06	4.41913e+06	9.58189e+06	5.54225e+06	6.11485e+06	3.95075e+06	572443	705760	8.51672e+06	2.81641e+06	6.74866e+06	4.04353e+06	3.79577e+06	8.72953e+06	8.3495e+06	142349	623474	2.30473e+06	946198	3.29837e+06	4.75913e+06	349171	4.32678e+06	1.1975e+07	6.16081e+06	1.24497e+07	1.51543e+07	1.60738e+07	7.32879e+06	6.15878e+06	2.21228e+06	0.392519	0.955614	0.910026	6.58105	6.49523	-0.0858258
(E)-3,4,5-Trimethoxycinnamic acid	238.084	3.638	5.71986e+07	6.52845e+07	15569249	5.25834e+07	4.88266e+07	3.62195e+07	2.95495e+07	2.68641e+07	4.21922e+07	4.66613e+07	4.44194e+07	1.44378e+08	1.27592e+08	3.82936e+07	4.54719e+07	2.44422e+07	3.66922e+07	7.14032e+07	8.17153e+07	5.03781e+07	5.86244e+07	4.62547e+07	5.1543e+07	3.75092e+07	3.29233e+07	4.33225e+07	3.99672e+07	5.09598e+07	6.23316e+07	5.92575e+07	1.1886e+08	0.332544	0.993973	0.981969	7.67306	7.66153	-0.0115313
(E)-4-hydroxyphenylacetaldehydeoxime	151.063	3.05867	655840	221898	409124	432348	421577	425640	239814	407901	291739	382381	79867.5	1.19783e+06	824207	390220	423465	211257	141232	1.33026e+06	921397	538758	91325.9	391951	225937	318774	425818	339707	535746	326201	4.29763e+06	4.04116e+06	247565	0.015519	0.859657	0.768812	5.58504	5.55253	-0.0325132
(E)-Azobis(isobutyronitrile)	164.106	10.1482	1.51177e+06	996517	1.55747e+06	1.35901e+06	1.49532e+06	1.12304e+06	2.26319e+06	1.29537e+06	1.04259e+06	1.35544e+06	917260	1.24687e+06	1.45701e+06	940686	980818	915546	1.43035e+06	1.23813e+06	836596	988359	1.1177e+06	1.56394e+06	838904	822094	814708	814399	1.19161e+06	1.12274e+06	1.92497e+06	1.61207e+06	2.03244e+06	1.12188	0.0571346	0.012248	6.11009	6.0106	-0.099495
(E)-di-tert-butyl diazene-1,2-dicarboxylate	230.126	1.86	7.97039e+06	9.81178e+06	4.51787e+07	3.11875e+07	1.92851e+07	1.04023e+07	5.32285e+06	2.39591e+06	2.58728e+07	1.03628e+07	2.78898e+07	5.77256e+06	7.62968e+06	1.66813e+07	1.37434e+07	2.40619e+06	2.37124e+06	6.84963e+06	4.25571e+06	1.21166e+07	2.01002e+07	3.03264e+06	2.09134e+07	1.53541e+07	1.08615e+07	3.20945e+07	2.03295e+07	4.4212e+07	2.47828e+07	2.45175e+07	7.91082e+06	0.126788	0.93468	0.874287	7.085	7.01643	-0.0685644
(E)-Furazolidone	225.038	0.791	5.5844e+07	4.51932e+07	1.08366e+08	1.0032e+08	4.06676e+07	3.78325e+07	3.00264e+07	2.29727e+07	7.62576e+07	7.54225e+07	7.03605e+07	6.75637e+07	5.23397e+07	6.70717e+07	1.09745e+08	3.7971e+07	5.58952e+07	8.02517e+07	6.18081e+07	5.60737e+07	7.766e+07	2.88018e+07	3.92695e+07	5.66868e+07	5.3848e+07	1.18393e+08	8.92009e+07	7.326e+07	8.53167e+07	6.81312e+07	2.34516e+07	0.441652	0.630276	0.454438	7.74617	7.79488	0.0487144
(E,E)-2,4-Heptadienal	110.073	7.5755	1.51883e+06	903304	981692	1.38579e+06	877463	1.36559e+06	944460	888056	731926	2.30948e+06	1.06674e+06	940295	868705	735278	936990	412259	409622	827105	1.43952e+06	563426	1.11654e+06	1.06865e+06	635318	187546	667730	594012	583010	701411	1.51822e+06	1.16074e+06	852172	1.25506	0.0377265	0.00674339	6.02199	5.81348	-0.208504
(Methylphosphoryl)dimethanamine	122.061	3.568	109218	113092	115243	113112	102997	99502	113485	103171	108671	127980	105869	87536.9	98749.1	92220.3	109082	227948	142123	152631	141902	129208	115605	128629	100416	80404.1	93678	94971.9	88847.9	86371.5	1.2585e+06	1.43921e+06	144923	0.836155	0.652127	0.482401	5.0254	5.06492	0.0395172
(Methylsulfonyl)methyl 2-acetoxybenzoate	272.035	3.821	90391.4	89534.3	3.71366e+07	3.64833e+07	91822.6	90106.9	94550.5	92245.3	88757.4	4.19542e+07	3.46343e+07	84521.9	87392.7	84401.5	88928.2	85856	84083.5	90651.5	91549.6	85607.8	170282	91024.5	142239	81972.4	81232.5	81901	82343.1	82726.1	4.11924e+06	4.54419e+06	92965.8	1.06685	0.0920506	0.0241244	5.70026	4.96945	-0.730803
(Nitroimino)dimethanol	122.033	0.578	8.4168e+07	7.71343e+07	8.04899e+07	1.115e+08	8.63991e+07	6.92934e+07	8.60443e+07	5.76736e+07	1.01036e+08	1.13098e+08	8.96157e+07	8.24453e+07	8.3236e+07	9.81837e+07	1.16867e+08	8.28569e+07	9.71558e+07	8.45203e+07	8.94832e+07	7.07193e+07	7.17152e+07	9.65877e+07	8.52722e+07	5.86166e+07	6.22031e+07	7.37651e+07	5.90859e+07	8.89002e+07	7.67723e+07	9.14692e+07	7.13809e+07	0.250506	0.612772	0.427387	7.93408	7.90165	-0.0324285
(Phenylsulfonyl)acetonitrile	181.02	3.569	95702.9	92698.6	101928	100043	91096.9	88005.4	100373	91250.6	96114.9	106649	93636.6	77422.7	87339.5	81565	88063.5	182934	125702	218309	138233	114279	102248	113767	88814	69933.1	82854.3	83998.7	78582.3	76037.8	1.46014e+06	1.49394e+06	117366	0.988235	0.753811	0.602685	4.96758	5.02299	0.0554099
(R)-1-Aminopropan-2-ol	75.0684	0.725	340452	737674	396056	1.7667e+06	247384	344787	3.42453e+06	2.15168e+06	235363	4.08591e+06	376794	200221	241042	1.18867e+06	249638	172349	211400	240420	387013	224726	229608	211795	2.30875e+06	236064	205793	321146	301457	1.2154e+06	873269	1.07107e+06	1.60299e+06	0.801787	0.100148	0.0273955	5.8115	5.50618	-0.305313
(R)-10-Hydroxystearate	300.266	6.7415	1.13359e+07	1.12409e+07	1.37622e+07	1.10698e+07	2.49651e+06	3.28322e+06	2.50581e+06	4.64446e+06	4.25971e+06	9.42144e+06	1.03536e+07	3.01377e+06	5.54406e+06	1.00079e+07	3.81194e+06	1.22019e+07	1.44298e+07	5.28721e+06	4.25007e+06	6.99825e+06	5.67663e+06	2.49758e+06	2.24348e+06	1.35331e+07	1.2677e+07	7.52558e+06	1.07262e+07	7.06262e+06	4.66011e+06	4.47267e+06	7.21132e+06	0.0888976	0.838804	0.73446	6.79353	6.8226	0.0290617
(R)-3-((R)-3-Hydroxybutanoyloxy)butanoate	190.083	2.886	173116	194842	784274	463562	1.4409e+06	519197	653999	122981	1.4213e+06	441239	586132	667236	152431	1.02082e+06	2.01665e+06	1.26826e+06	1.24992e+06	644096	5.5802e+06	1.01851e+06	986436	1.41071e+07	1.71271e+06	1.04488e+06	1.34048e+06	1.12123e+06	1.10066e+06	1.10247e+07	1.04211e+06	1.24632e+06	38668178	1.04428	0.00407976	0.000337516	5.67497	6.26611	0.591134
(R)-3-(4-Hydroxyphenyl)lactate	182.057	2.515	3.22866e+06	3.28408e+06	1.44899e+06	1.44804e+06	195260	156334	239883	136263	206177	1.35224e+06	1.23547e+06	676102	680105	724774	285228	210768	221397	194436	206212	217628	356103	168716	243564	196399	202172	250665	177564	621092	347293	357629	515203	1.32153	0.128451	0.0394817	5.81473	5.37648	-0.438247
(R)-3-Tosyloxy-1,2-propanediol	246.056	2.742	117168	124930	1.54606e+06	1.56884e+06	141134	138245	144301	127050	198214	1.65183e+06	1.69045e+06	741649	665551	130558	118003	114564	143214	152367	125648	145053	127361	129319	169266	110580	122475	137862	138014	142480	1.299e+06	1.24927e+06	401710	1.27077	0.108621	0.0310252	5.54686	5.12433	-0.422534
(R)-6-Hydroxynicotine	178.111	2.36	249583	109973	181765	365228	402682	209512	236829	199613	183485	95059.6	912620	606295	180519	96760.6	97344.3	141034	230562	737806	706280	64306.3	190761	161353	205883	559627	169107	141088	118020	195274	360942	375352	128528	0.141832	0.652127	0.482401	5.36344	5.30826	-0.055181
(R)-Acetoin	88.0527	3.381	3.90578e+07	4.03716e+07	3.33487e+07	4.75492e+07	2.62631e+07	5.60669e+07	2.72655e+07	3.64657e+07	2.36994e+07	5.36483e+07	3.17398e+07	1.70997e+07	2.8344e+07	1.60321e+07	2.06316e+07	1.30576e+07	1.76236e+07	2.43539e+07	3.04292e+07	1.48628e+07	1.30266e+07	2.33867e+07	8.81908e+06	8.22624e+06	1.59364e+07	1.07706e+07	1.37229e+07	1.21615e+07	3.47994e+07	3.67964e+07	3.43089e+07	1.98338	0.00134061	3.4e-05	7.50428	7.18	-0.324282
(S)-1-Pyrroline-5-carboxylate	113.048	1.98133	1.03396e+06	3.03245e+06	547015	730377	1.09228e+06	1.0045e+06	600569	1.00768e+06	1.44253e+06	1.46813e+06	1.33371e+06	703557	966429	842014	1.53764e+06	1.14116e+06	623537	977353	1.51813e+06	980011	1.07412e+06	487856	474987	805434	915566	2.02967e+06	1.08785e+06	1.28903e+06	1.31596e+06	752635	1.5417e+06	0.0611729	0.975396	0.945946	6.0092	5.99426	-0.0149352
(S)-2-Amino-3-hydroxypropanoate	104.035	2.8805	2.59384e+08	2.60407e+08	2.3513e+08	2.65512e+08	174586493	2.6915e+08	2.94274e+08	2.45938e+08	2.62787e+08	2.71626e+08	2.65722e+08	2.45082e+08	2.30558e+08	2.05607e+08	245747789	1.95938e+08	2.06479e+08	2.63074e+08	216909502	2.75297e+08	2.78872e+08	3.00443e+08	3.43232e+08	2.00107e+08	2.02518e+08	2.30231e+08	2.08362e+08	2.43082e+08	2.89404e+08	2.5042e+08	3.36841e+08	0.227745	0.675667	0.511239	8.39284	8.38049	-0.0123461
(S)-2,5,5-trimethylthiazolidine-4-carboxylic acid	175.067	2.07967	9.50775e+06	6.27044e+06	6.28865e+06	7.19691e+06	5.05026e+06	5.16134e+06	1.42057e+07	1.06671e+07	3.43904e+06	4.2863e+06	4.97577e+06	1.50899e+07	8.40774e+06	9.93498e+06	2.11789e+06	4.44744e+06	4.17249e+06	9.66009e+06	3.90027e+06	4.77587e+06	5.93132e+06	8.71678e+06	1.56087e+07	6.48919e+06	6.44361e+06	1.16455e+07	6.31099e+06	8.4113e+06	1.07449e+07	8.50294e+06	2.03697e+06	0.227229	0.753811	0.602685	6.85668	6.79777	-0.0589093
(S)-4-Amino-5-oxopentanoate	131.059	0.7555	1.76459e+07	1.89664e+07	2.68713e+07	2.41783e+07	2.16799e+07	2.55633e+07	2.85028e+07	3.32664e+07	3.04544e+07	2.45026e+07	2.08556e+07	4.76605e+07	25953936	2.42484e+07	3.42904e+07	4.47154e+07	4.36127e+07	3.09463e+07	3.24346e+07	3.61651e+07	3.30216e+07	4.84779e+07	4.72571e+07	4.44519e+07	3.42481e+07	2.77939e+07	2.90184e+07	4.03391e+07	2.93064e+07	2.56946e+07	3.58639e+07	1.63054	0.00266413	0.000167312	7.40907	7.56849	0.159414
(S)-Abscisicacid	264.136	5.745	3.41178e+06	4.11906e+06	7.24349e+06	6.39503e+06	1.29363e+06	1.0441e+06	1.6629e+06	1.31646e+06	1.82969e+06	4.76129e+06	4.75529e+06	2.47669e+06	2.95769e+06	2.45586e+06	1.99124e+06	3.1569e+06	3.27985e+06	8.95376e+06	9.1837e+06	2.27619e+06	2.67015e+06	1.41118e+06	1.60312e+06	3.86627e+06	3.24116e+06	2.42508e+06	2.05796e+06	2.48164e+06	4.93953e+06	4.02541e+06	8.066e+06	0.285029	0.955614	0.910026	6.43976	6.46846	0.0286962
(S)-beta-Methylindolepyruvate	217.073	3.602	118892	108881	106977	100614	109362	104177	100687	95782.2	99416.2	103538	100109	109618	104616	93008.6	101496	94596.5	92801.2	112244	105939	94550.2	96693.9	96138.6	99690.9	92322.2	92119.6	94436.8	96933.4	92544.2	137289	126998	173655	1.20045	0.0377265	0.00674339	5.01614	4.98752	-0.0286183
(S)-Nicotine	162.116	13.732	3.43368e+06	6.50435e+06	6.18855e+06	6.54961e+06	7.05995e+06	6.01832e+06	5.46989e+06	4.65895e+06	5.59794e+06	5.26975e+06	5.45006e+06	5.26455e+06	5.95973e+06	5.90478e+06	6.97097e+06	7.04582e+06	6.41347e+06	6.59312e+06	4.75906e+06	6.0431e+06	6.16388e+06	6.78273e+06	6.70431e+06	6.14711e+06	5.95225e+06	6.42626e+06	5.90257e+06	5.89076e+06	7.70235e+06	7.64186e+06	8.42683e+06	0.869267	0.149749	0.0497355	6.74752	6.79545	0.0479287
(Z)-thiofanox	218.109	4.004	3.84111e+06	3.74587e+06	3.49637e+06	2.35507e+06	2.24849e+06	2.23402e+06	1.79019e+06	2.00678e+06	2.88732e+06	1.4614e+06	2.03164e+06	863581	602048	1.45348e+06	2.66671e+06	75664.8	77445.6	943733	1.11741e+06	2.29105e+06	2.47359e+06	1.87316e+06	1.7752e+06	62139	66537.2	1.29389e+06	1.2854e+06	1.42648e+06	3.98896e+06	2.16181e+06	7.11024e+06	1.25077	0.0837363	0.0211869	6.29582	5.82027	-0.475551
.alpha.-Aminoisobutyronitrile	84.0688	8.83284	3.00497e+06	3.22922e+06	3.96322e+06	3.46915e+06	3.56221e+06	4.067e+06	3.2775e+06	3.22527e+06	4.01948e+06	2.65443e+06	3.36173e+06	3.97336e+06	2.58002e+06	2.78662e+06	3.59976e+06	3.16048e+06	4.61558e+06	3.19111e+06	2.62379e+06	3.76339e+06	2.65482e+06	2.94687e+06	2.73616e+06	2.75493e+06	2.78107e+06	3.26624e+06	2.9737e+06	3.32974e+06	4.37102e+06	3.21591e+06	3.79445e+06	0.420777	0.384225	0.209978	6.52292	6.49595	-0.0269682
.alpha.-Chlorohydrin	110.013	13.775	1210856946	1164000064	1292479379	1224738888	1120915871	1149822376	1128876380	1051515408	1220662873	1067702044	1041499704	8.13151e+08	1098391262	9.60024e+08	1159098518	1097942647	1059561490	1175945952	1197066255	1060773176	1005504499	1026835193	1293507987	924022027	9.71756e+08	9.25736e+08	8.73326e+08	9.35643e+08	1309468497	1257944770	1648340323	0.694808	0.305669	0.149881	9.04279	9.01869	-0.0241052
?-(Methylenecyclopropyl)glycine	127.064	0.988	1.1225e+08	8.8093e+07	1.33963e+08	1.26017e+08	7.9313e+07	8.71722e+07	7.5913e+07	9.26053e+07	8.91883e+07	1.24637e+08	1.70767e+08	8.77156e+07	1.7951e+08	1.42678e+08	3.08093e+07	1.06385e+08	1.10021e+08	1.62475e+08	9.80002e+07	1.09282e+08	1.26618e+08	3.1469e+06	1.19198e+08	4.75551e+07	1.18898e+08	8.26505e+07	78968095	1.9726e+07	1.10781e+08	3.95653e+07	4.5708e+07	0.813997	0.363454	0.193579	8.03851	7.80974	-0.228767
?-Linolenic Acid	278.224	6.9275	6.9285e+06	7.51559e+06	6.31992e+06	5.33422e+06	1.32989e+06	1.12524e+06	1.49211e+06	1.28699e+06	3.69628e+06	4.37982e+06	5.48055e+06	938703	849599	2.86649e+06	3.57681e+06	9.49899e+06	1.42564e+07	2.55365e+06	2.20685e+06	1.04717e+06	933421	1.36176e+06	1.51967e+06	1.28345e+07	1.01782e+07	5.8924e+06	5.49857e+06	2.78553e+06	5.8997e+06	4.91219e+06	6.10076e+06	0.650825	0.582887	0.401263	6.42928	6.55811	0.128829
[(4-Nitrophenyl)sulfinyl]acetic acid	229.004	2.259	239037	147961	152649	151415	159606	143655	182129	161214	175843	161269	231494	339369	341759	129045	155757	139522	162166	342364	218466	6.54728e+06	5.24897e+06	224720	211862	147845	138693	143759	134006	134628	219305	209266	132386	0.625194	0.909651	0.83879	5.26664	5.45432	0.187681
[3-(Hydroxymethyl)-3-methyl-2-oxobicyclo[2.2.1]hept-1-yl]methyl hexopyranoside	346.163	3.301	423373	501891	1.69077e+06	1.51456e+06	3.0167e+08	3.06529e+08	1.24486e+06	863095	301277	985042	1.4711e+06	390804	449712	234281	334359	189041	134013	825370	641863	611925	765894	1.19253e+06	2.49861e+06	595360	520498	102829	213819	302911	828566	850920	123430	0.925001	0.213414	0.0849275	6.2134	5.65084	-0.562562
[3,4-Dihydroxy-5-(4-oxo-4,5-dihydro-1H-pyrrolo[3,2-d]pyrimidin-7-yl)-2-pyrrolidinyl]methyl dihydrogen phosphate	346.068	2.954	78155.5	92794.1	105853	117948	94098.4	94837.7	117697	93533.3	88278.1	119273	84279.4	69116.8	87106.3	80075.7	82670	275431	192457	106433	138972	106542	96434.6	149571	69733.6	61410.9	82464.6	67247.3	75620.5	64801.2	1.09267e+06	977050	1.42648e+07	0.637132	0.975396	0.945946	4.97003	5.00458	0.0345522
[5-(2-Amino-6-oxo-3,6-dihydro-9H-purin-9-yl)pentyl]phosphonic acid	301.094	3.383	2.30661e+07	2.89295e+07	1.41084e+07	2.13945e+07	2.71629e+07	2.54087e+07	2.22343e+07	1.37585e+07	1.27949e+07	1.67738e+07	1.55751e+07	7.30978e+07	2.70032e+07	1.37895e+07	1.89898e+07	3.03356e+06	8.46033e+06	3.27851e+07	1.14366e+07	1.68959e+07	1.82912e+07	5.24269e+06	2.54185e+07	1.28272e+07	9.6207e+06	2.52607e+07	2.25244e+07	1.66085e+07	2.54456e+07	2.23392e+07	1.75515e+06	0.723092	0.275836	0.125092	7.32769	7.13881	-0.188878
[6]-Gingerol	294.183	5.055	1.88016e+07	1.43205e+07	1.32035e+07	1.54891e+07	1.45785e+07	1.28727e+07	1.96367e+07	1.48746e+07	1.91609e+07	1.35021e+07	1.57821e+07	16643431	1.75262e+07	1.40813e+07	1.68093e+07	1.95704e+07	1.64055e+07	1.42968e+07	1.63872e+07	1.74702e+07	1.57757e+07	1.9887e+07	2.1607e+07	2.03295e+07	1.68438e+07	1.70974e+07	1.51034e+07	1.28051e+07	2.703e+07	2.51794e+07	1.85601e+07	0.952132	0.275836	0.125092	7.19317	7.23066	0.0374974
[FA(16:2)]N-hexadecyl-ethanolamine	299.282	5.9455	1.08998e+06	851229	588951	457127	362699	415163	415317	780606	367539	388897	603345	367312	525362	704357	202331	475051	428936	274685	226340	290111	341757	146504	118104	548846	483596	301168	338705	386742	651224	570851	762022	1.56291	0.0114091	0.00143302	5.72537	5.47594	-0.249427
[FA(18:0)]12R_13S-epoxy-9Z-octadecenoicacid	296.235	6.74225	1.07838e+07	1.11959e+07	1.29486e+07	8.81748e+06	4.30157e+06	3.21451e+06	4.36073e+06	3.03226e+06	6.62839e+06	7.82083e+06	1.00579e+07	6.73077e+06	6.95686e+06	5.84446e+06	1.9196e+07	1.2767e+07	1.66686e+07	7.50714e+06	7.29937e+06	7.73142e+06	5.38709e+06	5.338e+06	4.62151e+06	1.32773e+07	1.39777e+07	1.00334e+07	1.00908e+07	6.81882e+06	7.44503e+06	7.65806e+06	1.38614e+07	0.825681	0.257718	0.113919	6.82542	6.9621	0.136678
[FA(18:1)]9Z-Octadecen-12-ynoicacid	278.224	4.68	200139	212705	126588	61578.2	274023	233932	145000	301443	3.22661e+06	57935.9	57846.8	237088	232097	2.27935e+06	2.87479e+06	65292.7	205874	950069	977736	200743	324281	129045	169936	233352	269708	295655	240434	2.60787e+06	468049	366184	2.31454e+06	0.432587	0.406088	0.227321	5.36434	5.55547	0.191133
[FA(18:2)]9Z_11E-octadecadienoicacid	280.24	6.17433	3.88275e+06	3.32116e+06	2.88041e+06	4.96231e+06	2.01657e+06	2.67376e+06	1.45687e+06	2.41312e+06	3.41815e+06	4.59044e+06	2.63553e+06	1.41293e+06	2.4373e+06	2.28757e+06	2.42583e+06	2.03143e+06	2.89318e+06	1.9841e+06	2.18515e+06	1.20417e+06	2.58155e+06	781154	759481	2.74478e+06	3.3745e+06	1.14736e+06	1.68243e+06	1.22295e+06	2.4791e+06	2.68386e+06	3.08341e+06	1.31321	0.0837363	0.0211869	6.43259	6.24262	-0.189968
[FA(18:3)]13S-hydroperoxy-9Z_11E_14Z-octadecatrienoicacid	310.214	5.601	3.89192e+07	3.02789e+07	2.80754e+07	2.47527e+07	2.54979e+07	9.92573e+06	2.22315e+07	9.56457e+06	5.91457e+07	1.8651e+07	2.03003e+07	3.52315e+07	2.82495e+07	4.38968e+07	6.99798e+07	4.13328e+07	5.34236e+07	7.81872e+07	7.00807e+07	3.99128e+07	4.57915e+07	2.63319e+07	2.12307e+07	5.1798e+07	4.3601e+07	4.07223e+07	3.7456e+07	5.75499e+07	5.19445e+07	5.35447e+07	5.87142e+07	1.79377	0.0133197	0.00172931	7.40248	7.65959	0.257116
[FA(18:4)]6Z_9Z_12Z_15Z-octadecatetraenoicacid	276.208	5.7828	3.49258e+06	8.21555e+06	8.90524e+06	1.24916e+07	9.2999e+06	1.21354e+07	5.04024e+06	4.65991e+06	6.62591e+06	8.54077e+06	6.91617e+06	2.77842e+06	4.71529e+06	3.34183e+06	3.57041e+06	3.55627e+06	3.28454e+06	4.04424e+06	6.12676e+06	1.3259e+06	2.26625e+06	3.52119e+06	2.66741e+06	1.19597e+06	4.75244e+06	1.58896e+06	2.37111e+06	1.93404e+06	8.52689e+06	8.0417e+06	7.16097e+06	1.81367	0.00407976	0.000337516	6.79724	6.43443	-0.362806
[FA(20:3)]11_12-epoxy-5Z_8Z_14Z-eicosatrienoicacid	320.235	6.549	1.13904e+06	1.20355e+06	1.20615e+06	1.08557e+06	421947	375394	432662	388080	1.39853e+06	1.04577e+06	1.41911e+06	732505	540794	1.6797e+06	1.18466e+06	2.08354e+06	2.23942e+06	1.07387e+06	825256	1.17314e+06	1.04363e+06	480295	616356	2.61196e+06	2.13751e+06	3.46372e+06	3.0587e+06	1.88032e+06	1.31191e+06	1.40077e+06	1.62343e+06	1.40505	0.118197	0.035045	5.91565	6.16396	0.248316
[FA(22:5)]7Z_10Z_13Z_16Z_19Z-docosapentaenoicacid	330.256	7.2635	1.70021e+07	1.60965e+07	1.90133e+07	1.63263e+07	9.23102e+06	9.52847e+06	9.29266e+06	1.06431e+07	1.12571e+07	1.60547e+07	1.96555e+07	9.08351e+06	7.80958e+06	1.82328e+07	9.91286e+06	1.93801e+07	2.12741e+07	1.59595e+07	1.26667e+07	1.47139e+07	1.38865e+07	6.0202e+06	8.06253e+06	1.93341e+07	1.76891e+07	2.37327e+07	2.43575e+07	1.861e+07	1.72768e+07	1.53135e+07	1.8316e+07	0.816196	0.406088	0.227321	7.10935	7.17709	0.0677386
[FAhydroxy(18:0)]12_13-dihydroxy-9Z-octadecenoicacid	314.246	6.087	1.43757e+07	1.52769e+07	2.21333e+07	2.23573e+07	1.58254e+07	1.26086e+07	4.54555e+06	7.18271e+06	3.43645e+07	1.76423e+07	2.01264e+07	6.08416e+06	8.34877e+06	1.18413e+07	2.89913e+07	2.74777e+07	2.92061e+07	5.48789e+06	1.51743e+07	2.23536e+07	2.75544e+07	2.11886e+07	8.20361e+06	3.33726e+07	2.99573e+07	1.09084e+07	8.16155e+06	1.82641e+07	6.36599e+06	5.33669e+06	5.48985e+07	0.767696	0.325924	0.163552	7.12255	7.25199	0.129445
[FAhydroxy(20:4)]5S-hydroxy-12-keto-6Z_8E_10E_14Z-eicosatetraenoicacid	334.213	7.307	173422	384166	721458	1.27097e+06	331102	1.15046e+06	183485	2.01656e+06	198834	465329	435638	48570.3	920833	637672	54627.1	93138.9	67109.9	103224	268223	50596.9	45246	121492	48767.7	45918.6	94719.5	46170.7	141598	57633.9	480279	368909	290291	1.94258	0.00119829	2.53e-05	5.64254	4.88018	-0.762359
[FAhydroxy_oxo(7:0/2:0)]4-hydroxy-2-oxo-Heptanedioicacid	190.047	0.924	3.04401e+06	3.07366e+06	1.85619e+06	3.34916e+06	880661	1.81296e+06	3.35445e+06	3.20079e+06	1.62139e+06	3.37379e+06	1.40967e+06	5.02258e+06	789569	4.48508e+06	4.50968e+06	2.06582e+06	5.69076e+06	4.24243e+06	3.51564e+06	739145	4.30411e+06	4.53241e+06	2.69816e+06	6.48777e+06	1.07755e+06	5.76937e+06	8.88641e+06	3.01139e+06	1.19447e+06	703819	2.29568e+06	1.13917	0.18653	0.0690475	6.36685	6.53723	0.170375
[FAmethyl(18:0)]9_10-methylene-9-octadecenoicacid	294.256	6.1605	1.32462e+06	1.36977e+06	892625	1.42849e+06	1.1971e+06	1.75225e+06	868042	1.22282e+06	4.53996e+06	1.55347e+06	1.37701e+06	1.01922e+06	1.46242e+06	1.26543e+06	7.6038e+06	2.08449e+06	3.79706e+06	1.33527e+06	1.20365e+06	1.02408e+06	1.12305e+06	381906	296965	4.606e+06	4.28405e+06	483159	745230	894212	1.54716e+06	1.5214e+06	1.15412e+06	0.429656	0.753811	0.602685	6.14106	6.136	-0.00506015
[FAoxo(12:0)]12-oxo-10E-dodecenoicacid	212.141	4.4475	4.52969e+06	4.47334e+06	3.76449e+06	3.84385e+06	3.45936e+06	3.72751e+06	3.82449e+06	2.89641e+06	4.11752e+06	3.52997e+06	3.98196e+06	3.64311e+06	3.65564e+06	6.41813e+06	4.30699e+06	7.962e+06	8.1839e+06	4.24481e+06	4.25652e+06	3.12809e+06	2.99067e+06	3.61552e+06	3.42778e+06	7.74935e+06	6.92554e+06	3.84147e+06	3.52835e+06	1.77211e+06	4.57073e+06	4.52964e+06	5.71136e+06	0.730052	0.859657	0.768812	6.59403	6.63426	0.0402292
[FAoxo_amino(6:0)]3-oxo-5S-amino-hexanoicacid	145.074	14.003	974888	536559	1.24021e+06	567867	521215	540074	558315	534128	966363	522273	6.073e+07	461554	556538	5.42055e+07	785974	5.91083e+07	526999	6.28257e+07	512860	5.25223e+07	494772	497260	5.67329e+07	467977	457707	480749	660724	5.0739e+07	845458	4.77092e+07	918503	0.800759	0.838804	0.73446	6.08004	6.45002	0.369982
[FAtrihydroxy(18:0)]9_10_13-trihydroxy-11-octadecenoicacid	330.24	4.596	1.74291e+07	6.04617e+07	9.14949e+07	1.47158e+08	1.1547e+08	7.93071e+07	5.08476e+07	4.45952e+07	7.25571e+07	4.84102e+07	7.21323e+07	2.23843e+07	9.32946e+07	5.23462e+07	4.08995e+07	1.18773e+07	1.74253e+07	3.53602e+07	8.33287e+07	8.46564e+06	1.73643e+07	5.64117e+07	3.33559e+07	4.2934e+06	3.21031e+07	1.63765e+07	2.14072e+07	1.31838e+07	8.92596e+07	8.61335e+07	7.41658e+07	1.63927	0.00468206	0.000421272	7.77941	7.33164	-0.447768
[ST(2:0)]22S_25S-furospirost-5-en-3beta_26-diol	430.308	6.02633	5.35314e+06	5.80875e+06	6.15432e+06	5.57331e+06	6.49802e+06	3453758	6.66596e+06	2.86784e+06	8.1061e+06	4.01411e+06	5.76624e+06	4.83021e+06	3.24569e+06	6.13784e+06	1.00281e+07	9.3357e+06	9.15e+06	1.0496e+07	1.11568e+07	5.109e+06	4.49597e+06	8.08617e+06	1.20457e+07	1.14033e+07	8.9769e+06	2.26624e+07	2.05962e+07	7.50851e+06	7.95288e+06	7.32234e+06	8.37832e+06	1.77309	0.00266413	0.000167312	6.70836	6.99328	0.284916
[ST(2:0)]cholest-5-en-3beta_22R-diol	402.349	6.908	2.00498e+06	2.12934e+06	2.04173e+06	1.91232e+06	2.04777e+06	1.31581e+06	2.06643e+06	964125	3.08529e+06	1.65932e+06	1.53534e+06	1.15264e+06	945367	1.48615e+06	3.86478e+06	3.64529e+06	3.95847e+06	2.46408e+06	1.94386e+06	2.66987e+06	3.04317e+06	2.53905e+06	2.87693e+06	3.96219e+06	3.36423e+06	2.16753e+06	1.78433e+06	2.14886e+06	3.46435e+06	2.85108e+06	7.41986e+06	1.7916	0.00225662	0.000130819	6.21832	6.44604	0.227718
[ST(4:0)]5alpha-Cholane-3alpha_7alpha_12alpha_24-tetrol	394.308	6.941	5.89703e+06	4.56223e+06	3.21823e+06	3.58093e+06	7.21829e+06	3.75128e+06	5.47013e+06	3.73685e+06	4.93427e+06	3.96687e+06	2.99558e+06	4.8245e+06	2.82409e+06	1.86239e+06	6.12427e+06	3.59691e+06	7.93792e+06	5.2751e+06	6.44921e+06	2.9139e+06	3.68866e+06	6.96585e+06	7.27817e+06	4.3687e+06	4.37234e+06	3.82527e+06	3.19337e+06	2.86202e+06	4.70231e+06	5.92665e+06	8.30679e+06	0.720526	0.557078	0.376095	6.60051	6.66682	0.0663089
[SThydrox]17beta-hydroxy-5beta-androstan-3-one	290.224	5.718	921986	2.83099e+06	2.79163e+06	2.96514e+06	3.60725e+06	2.84509e+06	1.72229e+06	2.42082e+06	1.9692e+06	2.10581e+06	3.41912e+06	749531	1.60384e+06	1.29445e+06	657671	273222	513334	1.1217e+06	2.57123e+06	166638	498681	654120	508157	115467	1.52338e+06	324061	506879	262815	2.24263e+06	2.07793e+06	1.56269e+06	1.88534	0.00118441	1.86e-05	6.30783	5.69619	-0.611637
[SThydroxy(4:0)]2alpha_3alpha_22R_23R-tetrahydroxy-6_7-seco-5-campestano-6_7-lactone	480.345	6.554	5.42163e+06	3.08132e+06	4.49366e+06	4.68108e+06	8.62178e+06	4.8968e+06	3.67135e+06	2.0524e+06	3.44581e+06	5.08568e+06	7.28825e+06	1.7177e+06	1.4204e+06	1.5513e+06	3.29989e+06	2.05746e+06	2.76448e+06	5.19359e+06	3.13399e+06	1.80495e+06	1.63753e+06	4.10286e+06	6.13358e+06	2.65928e+06	2.31644e+06	1.77718e+06	1.03059e+06	1.55291e+06	2.73736e+06	4.16273e+06	2.28126e+06	0.822215	0.305669	0.149881	6.55234	6.4	-0.152337
[STHydroxy_oxo(2:0)]12alpha-Hydroxy-3-oxochola-4_6-dien-24-oicAcid	386.245	4.6445	2.81838e+06	2.99869e+06	3.29261e+06	2.68786e+06	2.82049e+06	2.24606e+06	4.07804e+06	2.64449e+06	5.12902e+06	2.87575e+06	2.89345e+06	3.17655e+06	2.25115e+06	9.18107e+06	5.66342e+06	7.68427e+06	7.91701e+06	1.02671e+07	9.70027e+06	1.5684e+06	1.72754e+06	4.70576e+06	5.54909e+06	8.96262e+06	8.21371e+06	2.3686e+07	1.85088e+07	1.00879e+07	7.62345e+06	7.40839e+06	4.01567e+06	1.60844	0.0229398	0.00351854	6.51113	6.84985	0.338713
[STtrihydrox]3alpha_11beta_21-5alpha-trihydroxy-pregnane-20-one	350.245	5.7095	1.07572e+06	1.63125e+06	1.22094e+06	1.53964e+06	5.18762e+06	3.17268e+06	5.69637e+06	2.45398e+06	3.01614e+06	1.50711e+06	1.35581e+06	5.49598e+06	2.2659e+06	1.00077e+06	3.17753e+06	4.06733e+06	4.19543e+06	2.83707e+06	3.58206e+06	1.2518e+06	1.23632e+06	6.01322e+06	8.57659e+06	6.82554e+06	4.44718e+06	1.43714e+06	991450	1.08812e+06	2.7421e+06	2.67035e+06	3.61314e+06	0.662504	0.557078	0.376095	6.3404	6.45114	0.110738
{4-[(Diaminomethylene)amino]-1-azabicyclo[3.1.0]hex-2-yl}(valylamino)acetic acid	312.19	4.463	6.64203e+06	6.38065e+06	4.72263e+06	5.01321e+06	5.27685e+06	3.95973e+06	7.32314e+06	3.23478e+06	3.09905e+06	4.78738e+06	5.01426e+06	3.28982e+06	3.99709e+06	1.91657e+06	3.21498e+06	3.55822e+06	3.86677e+06	8.87973e+06	7.19286e+06	5.58552e+06	5.40289e+06	6.04307e+06	7.18037e+06	4.6282e+06	3.60416e+06	4.29562e+06	3.8345e+06	2.32281e+06	4.87246e+06	4.55193e+06	3.72919e+06	0.408738	0.886597	0.803613	6.64064	6.66951	0.0288642
{4-Ethyl-6-[(3E)-2-ethyl-3-hexen-1-yl]-6-methyl-1,2-dioxan-3-yl}acetic acid	298.214	5.598	1.07658e+07	1.07474e+07	2.44377e+06	1.82518e+06	7.93615e+06	6.13228e+06	3.54077e+06	1.84816e+06	4.81079e+06	1.39346e+06	1.4376e+06	4.40109e+06	3.77411e+06	1.1435e+06	1.26675e+07	2.86589e+06	2.18864e+06	3.97156e+06	3.59567e+06	3.9831e+06	5.81684e+06	3.38487e+06	5.21379e+06	2.00694e+06	2.31764e+06	2.88639e+06	3.25806e+06	1.39513e+06	2.70686e+06	2.4527e+06	1.73789e+06	0.341384	1	1	6.53417	6.53228	-0.00188338
1-(1,2-Diphenylcyclopentyl)-3,7-dihydro-1H-purine-2,6-dione	372.16	7.032	2.74639e+06	2.91647e+06	2.66036e+06	2.17765e+06	1.0946e+06	1.12896e+06	1.33876e+06	1.13748e+06	2.23749e+06	2.22612e+06	2.68705e+06	1.56601e+06	1.18528e+06	2.05648e+06	2.08625e+06	2.51054e+06	2.75282e+06	1.8339e+06	1.25072e+06	2.13987e+06	2.50524e+06	1.03319e+06	1.43241e+06	2.55481e+06	2.23648e+06	2.97525e+06	2.44734e+06	2.12452e+06	1.76515e+06	1.34834e+06	2.23329e+06	0.574657	0.700919	0.540927	6.26068	6.31181	0.0511345
1-(1H-Benzimidazol-2-yl)methanamine	147.08	10.9765	1.40299e+06	1.44679e+06	2.1972e+06	1.79582e+06	1.55505e+06	1.73428e+06	1.70989e+06	1.62086e+06	1.52927e+06	1.57891e+06	1.45105e+06	1.38519e+06	1.46087e+06	1.24913e+06	1.8053e+06	1.35741e+06	1.54955e+06	1.7196e+06	1.47732e+06	1.30388e+06	1.0693e+06	1.51853e+06	1.36388e+06	1.31434e+06	1.29607e+06	1.30681e+06	1.07748e+06	1.49242e+06	2.59643e+06	1.87893e+06	2.01558e+06	1.11578	0.149749	0.0497355	6.1946	6.14277	-0.0518338
1-(1Z-hexadecenyl)-sn-glycero-3-phosphocholine	479.337	6.07133	1.26151e+08	118144133	1.01232e+08	1.38489e+08	1.1701e+08	8.4707e+07	2.53895e+07	6.45424e+07	1.50531e+08	1.0641e+08	1.65633e+08	1.36215e+08	9.15623e+07	9.48411e+07	1.5695e+08	137636263	1.31568e+08	100775040	7.24089e+07	1.98454e+08	1.7492e+08	1.24862e+08	1.54578e+08	1.63785e+08	6.95449e+07	1.38847e+08	1.20103e+08	1.41001e+08	1.43296e+08	1.26636e+08	1.82271e+08	0.937614	0.172674	0.0620417	8.00196	8.11219	0.110239
1-(2-Deoxy-beta-D-erythro-pentofuranosyl)-5-methyl-1,3,5-triazinane-2,4-dione	245.101	2.346	173812	386917	1.24002e+06	363593	1.15925e+07	1.74893e+06	329519	236789	3.37086e+07	283036	218681	460976	512785	222163	1.73986e+07	480631	266681	230181	3.76788e+07	179614	211502	2.06614e+07	887555	497538	1.22403e+06	566680	634880	3.36189e+06	3.05606e+06	2.78414e+06	9.25546e+07	0.604774	0.537078	0.35189	5.83719	6.07119	0.234008
1-(2-Deoxypentofuranosyl)-4-(dimethylamino)-5-(methoxymethyl)-2(1H)-pyrimidinone	299.147	0.962	295269	382449	390361	514725	3.24796e+06	248472	4.03912e+06	115812	476213	461468	472693	185878	307945	241178	706512	444787	476570	549422	262030	490180	532225	2.69617e+06	4.58205e+06	195558	406940	1.23322e+06	382950	1.01344e+06	1.35711e+06	660874	506281	0.308734	0.200244	0.0766636	5.64924	5.81591	0.16667
1-(2-Deoxypentofuranosyl)-5-nitro-1H-indole	278.09	2.552	2.75885e+06	2.42163e+06	1.69649e+06	2.26604e+06	2.03139e+06	2.44306e+06	2.00982e+06	1.3351e+06	774627	1.77428e+06	1.93496e+06	4.93888e+06	5.09572e+06	1.44812e+06	1.21069e+06	626163	996661	3.60924e+06	1.01657e+06	2.47779e+06	2.61234e+06	366762	2.02934e+06	1.26593e+06	824889	2.18466e+06	2.045e+06	985148	2.24565e+06	2.35079e+06	762942	0.996818	0.257718	0.113919	6.32289	6.12772	-0.195174
1-(2-Pyrrolidinylmethyl)pyrrolidine	154.147	8.017	7.54695e+06	8.79828e+06	4.88352e+07	7.99464e+06	2.11778e+07	4.42482e+06	5.83531e+06	1.9634e+07	9.84801e+06	3.7617e+06	5.99642e+06	2.05314e+06	1.23937e+08	5.05464e+06	5.25266e+06	2.86248e+06	4.15033e+06	4.24934e+06	4.93769e+06	1.98477e+06	3.01176e+06	6.98416e+06	3.11493e+06	1.3441e+06	2.43908e+06	5.57077e+06	4.34792e+06	2.19464e+06	1.70169e+07	1.64981e+07	7.41537e+06	1.19452	0.00734917	0.000794384	6.99289	6.53374	-0.459152
1-(3-Aminopropyl)-2-pyrrolidone	142.111	1.12667	2.28502e+07	1.32112e+07	2.54226e+07	2.6678e+07	3.51176e+07	1.25823e+07	7.41638e+07	5.2518e+07	2.03366e+07	8.90349e+07	2.29747e+07	2.87105e+07	3.26655e+07	3.16791e+07	2.20877e+07	1.09058e+08	6.98609e+07	9.67426e+07	1.21566e+08	5.67907e+07	6.31406e+07	1.11737e+08	5.1861e+07	3.17656e+07	4.86311e+07	5.28414e+07	3.62819e+07	3.61162e+07	6.83321e+07	6.03086e+07	7.45993e+07	1.49599	0.0229398	0.00351854	7.47421	7.76024	0.286026
1-(3-Ethoxy-4-methoxyphenyl)-2-(methylsulfonyl)ethanamine	273.103	4.029	2.39043e+06	2.95802e+06	2.56365e+06	4.77549e+06	2.82546e+06	2.58765e+06	1.07358e+06	742116	2.2298e+06	3.54999e+06	2.84689e+06	960565	2.61684e+06	1.787e+06	2.92268e+06	150195	332798	1.64523e+06	1.37986e+06	711300	1.0217e+06	531826	926556	560380	919137	1.21234e+06	1.38536e+06	1.04692e+06	2.57484e+06	2.53507e+06	2.04059e+06	1.74289	0.00824916	0.000971368	6.33628	5.93083	-0.405449
1-(3_4-dimethoxylphenyl)ethane-1_2-diol	198.089	3.165	2.6249e+07	3.12005e+07	2.38093e+07	2.31852e+07	4.82205e+06	3.26078e+06	3.65228e+06	2.57748e+06	4.68982e+06	1.91015e+07	2.34769e+07	1.01539e+07	9.35373e+06	3.78234e+07	6.0906e+06	6.38657e+06	9.83086e+06	3.37558e+06	3.31097e+06	4.33152e+06	5.31458e+06	3.90956e+06	6.10739e+06	1.1995e+07	1.11571e+07	3.64036e+07	3.17306e+07	4.30951e+07	1.34891e+07	1.32396e+07	6.54751e+07	0.243292	0.838804	0.73446	7.05027	6.94247	-0.107805
1-(4Z,7Z,10Z,13Z,16Z,19Z-docosahexaenoyl)-sn-glycero-3-phosphocholine	567.331	5.744	9.13586e+06	1.03678e+07	7.72432e+06	1.17257e+07	6.95107e+06	1.83136e+07	5.20591e+06	1.84159e+07	7.9897e+06	1.51385e+07	6.78433e+06	1.87548e+06	9.8678e+06	7.5387e+06	4.68327e+06	1.75028e+06	2.32025e+06	5.59819e+06	9.78715e+06	2.13796e+06	2.83451e+06	1.2076e+06	485060	937748	1.52184e+06	1.47472e+06	2.55694e+06	2.55513e+06	1.05702e+07	9.63278e+06	7.61708e+06	2.02338	0.0014432	4.53e-05	6.93419	6.33617	-0.598022
1-(Butylamino)-3-[(4-methylphenyl)amino]-2-propanol	236.188	4.536	2.01086e+06	2.2733e+06	2.31472e+06	3.08835e+06	1.48989e+06	2.48994e+06	1.29538e+06	2.03452e+06	1.77667e+06	2.75961e+06	2.12803e+06	621757	1.91925e+06	1.32694e+06	1.13503e+06	549950	1.03691e+06	1.29855e+06	1.22778e+06	824153	888987	714297	428504	489631	670778	487163	619765	400749	2.16097e+06	1.92635e+06	1.62738e+06	2.17801	0.00100619	4.84e-06	6.26589	5.85454	-0.41135
1-(CIS-13-DOCOSENOYL)-RAC-GLYCEROL	412.355	7.622	5.51957e+06	8.25976e+06	8.63593e+06	1.09472e+07	3.76047e+06	3.24399e+06	3.20481e+06	5.21112e+06	2.92623e+06	6.95219e+06	7.85209e+06	3.06178e+06	3.81635e+06	2.56832e+06	2.56225e+06	5.90888e+06	7.9407e+06	4.31042e+06	2.58904e+06	4.64288e+06	5.40995e+06	3.23698e+06	2.4345e+06	5.57908e+06	6.22678e+06	4.16073e+06	3.81336e+06	2.07135e+06	6.80716e+06	4.23775e+06	4.04217e+06	0.792441	0.557078	0.376095	6.68744	6.60584	-0.0816068
1-(Indol-3-yl)propanol3-phosphate	255.065	3.657	76943	77093.2	79411.5	79234.8	73574.9	73082.3	80240.4	73527.4	70929.7	84301.8	72189	79509.9	76541.8	60377.1	75456.8	84581.7	74112.4	80599.8	78422.2	73950.3	76494.3	71122.8	70010.3	62165	66471.1	65202.3	70312.3	62882.5	211805	167580	8.6914e+06	0.640889	0.344573	0.178112	4.87669	4.85724	-0.0194511
1-(Phenylacetyl)prolylglycine	290.126	2.282	1.64494e+06	1.53121e+06	968945	1.14557e+06	2.16459e+06	1.99572e+06	2.02895e+06	538615	1.01278e+06	688990	879852	3.79036e+06	3.48528e+06	263620	1.19945e+06	304747	388684	3.36519e+06	1.6281e+06	888493	758058	605437	2.45887e+06	364171	264087	1.07413e+06	871540	1.30641e+07	2.10712e+06	1.52623e+06	1.84398e+07	0.119726	0.485589	0.306426	6.10361	5.99735	-0.106266
1-(Phenylthio)azepan-2-one	221.087	5.416	75107.4	74881.1	76545.3	77580.5	83368.8	80952.6	1.12303e+06	1.1149e+06	82373.2	1.47641e+06	102820	70048.6	69917.4	78121.7	85153	7.22978e+06	2.97529e+06	883938	1.20232e+06	1.11129e+06	831162	353039	75158.1	75038.8	413251	76182.1	102810	83355.9	372629	365995	77449.8	0.838873	0.213414	0.0849275	5.15217	5.57035	0.41818
1-(tert-Butylamino)-3-((5,6,7,8-tetrahydro-cis-6,7-dihydroxy-1-naphthyl)oxy)-2-propanol	309.193	3.7825	8.09012e+06	9.70906e+06	5.64208e+06	7.2817e+06	1.24964e+07	1.21551e+07	1.344e+07	1.5127e+07	4.13652e+06	7.402e+06	4.61007e+06	4.53769e+06	6.56859e+06	2.31363e+06	5.76127e+06	997096	1.44194e+06	1.64613e+07	1.89509e+07	2.19488e+06	2.81723e+06	1.06035e+07	8.07232e+06	1.01703e+06	1.22461e+06	3.60411e+06	3.45718e+06	1.93754e+06	1.51292e+07	1.17499e+07	2.83119e+07	0.653592	0.137852	0.0443691	6.8562	6.54386	-0.312336
1-[(11Z,14Z)]-icosadienoyl-sn-glycero-3-phosphocholine	547.363	6.4015	2.432e+07	2.40518e+07	2.12634e+07	2.6831e+07	1.78315e+07	2.84809e+07	1.16749e+07	2.48993e+07	1.76554e+07	2.74415e+07	1.8088e+07	6.05033e+06	1.86891e+07	1.84898e+07	1.16998e+07	6.33325e+06	1.09452e+07	1.91024e+07	1.78721e+07	9.83304e+06	1.15286e+07	4.60548e+06	1.98739e+06	5.54396e+06	8.59023e+06	5.12291e+06	1.07385e+07	7.9324e+06	2.59017e+07	2.29926e+07	1.59092e+07	2.00639	0.00225662	0.000130819	7.28254	6.91257	-0.369966
1-[(1E)-1,3-Butadien-1-ylsulfonyl]-4-methylbenzene	208.056	4.629	72687.1	74326.9	2.25018e+07	2.35947e+07	81300.4	79658.1	78603.4	74733.8	85497.5	1.82505e+07	2.04263e+07	101775	72680.5	85330.8	82875.1	71405	73769.4	86690.6	79219.2	72646.2	80883.8	75765.6	78539.4	72366.7	74998	79217.4	70741.1	71274.9	158759	178318	83306.6	1.08524	0.0688009	0.0162031	5.59582	4.88261	-0.713215
1-[(1Z,9Z)-octadecadienyl]-sn-glycero-3-phosphocholine	505.353	6.493	8.74715e+06	8.93269e+06	1.19414e+07	8.82421e+06	7.75923e+06	4.47503e+06	7.62502e+06	6.87447e+06	8.34382e+06	9.28087e+06	1.06963e+07	5.06711e+06	4.75332e+06	6.28284e+06	8.84992e+06	1.12606e+07	9.26086e+06	6.6958e+06	6.75265e+06	1.22212e+07	9.5483e+06	8.73511e+06	8.85593e+06	8.21927e+06	6.69142e+06	1.04109e+07	8.30486e+06	7.0122e+06	1.13687e+07	9.7395e+06	1.12196e+07	0.769911	0.485589	0.306426	6.8767	6.93564	0.0589445
1-[(3-Methylbutanoyl)oxy]-2,5-pyrrolidinedione	199.085	8.76025	967736	1.74664e+06	935163	1.02263e+06	399162	406521	588572	439276	646527	755699	1.07772e+06	357629	386019	739073	413976	316586	739337	439528	364085	673416	695880	231787	853311	274984	390951	941806	413253	879251	722878	937199	815359	0.749769	0.305669	0.149881	5.82582	5.69452	-0.131305
1-[(4-Methylphenyl)sulfonyl]-2-vinylaziridine	223.066	4.704	2.56956e+06	2.20282e+06	2.98629e+06	3.08546e+06	2.07026e+06	1.94953e+06	1.30626e+06	1.86173e+06	2.65347e+06	4.7743e+06	1.83091e+06	596666	2.69804e+06	724130	1.36413e+06	870022	1.11411e+06	1.83203e+06	2.33293e+06	810833	1.08027e+06	795622	259492	422865	896970	571215	735353	412228	1.85678e+06	1.62353e+06	2.55341e+06	1.62696	0.00824916	0.000971368	6.2958	5.9162	-0.379595
1-[(8Z,11Z,14Z)-icosatrienoyl]-sn-glycero-3-phosphocholine	545.348	6.131	1.41418e+08	1.49823e+08	1.04873e+08	1.41392e+08	1.31021e+08	2.08097e+08	4.48222e+07	1.07625e+08	1.27204e+08	1.51874e+08	1.02882e+08	3.17023e+07	102717901	1.43513e+08	9.03287e+07	5.02647e+07	7.32314e+07	1.96861e+08	2.02221e+08	2.89984e+07	3.2874e+07	1.57461e+07	6.94295e+06	3.83875e+07	6.44667e+07	5.53568e+07	8.36198e+07	6.23972e+07	1.68692e+08	158916829	1.60495e+08	1.11015	0.0468924	0.00914629	8.04172	7.71385	-0.327875
1-[(9Z)-hexadecenoyl]-sn-glycero-3-phosphocholine	493.316	5.68	73087094	8.04076e+07	7.05514e+07	7.96013e+07	7.1233e+07	9.39011e+07	2.17223e+07	6.34762e+07	6.40924e+07	6.32303e+07	4.51655e+07	1.39868e+07	6.85674e+07	5.56753e+07	4.9731e+07	2.5384e+07	3.62008e+07	6.59102e+07	9.12031e+07	1.67912e+07	2.17694e+07	6.78447e+06	4.79611e+06	2.08691e+07	3.13103e+07	1.8099e+07	3.00772e+07	1.95008e+07	8.23754e+07	7.8152e+07	7.06742e+07	1.5962	0.0261056	0.00416177	7.74811	7.38252	-0.365581
1-[2-(2-Naphthyloxy)acetoxy]-2,5-pyrrolidinedione	299.079	3.199	128702	137429	129771	139389	265851	142642	137288	129785	116368	125120	129968	137040	128578	146811	123457	86914	131245	8.39896e+06	6.7273e+06	103230	112750	131574	156174	114364	114453	155551	139845	152128	258117	388392	144429	0.939883	0.909651	0.83879	5.14461	5.35115	0.206537
1-[3-(1'-Hydroxy-2',2'-dimethyl-3',5-dioxo-1',2',3',4,5,9a'-hexahydro-3H-spiro[furan-2,9'-imidazo[1,2-a]indol]-4-yl)-4-oxo-3,4-dihydro-2-quinazolinyl]-2-methylpropyl acetate	546.211	5.097	1.59318e+06	1.64239e+06	980355	1.05435e+06	1.86768e+06	2.85524e+06	1.84091e+06	1.33472e+06	763877	967500	978778	2.29464e+06	2.33799e+06	780074	1.01018e+06	251810	196431	1.50754e+06	1.14217e+06	423241	648558	154416	1.04205e+06	355981	446461	852692	609011	348349	1.51193e+06	1.32805e+06	189310	1.80365	0.00468206	0.000421272	6.14504	5.71703	-0.428007
1-[4-(2-{3-[(6-Ethyl-2,4-diimino-1,2,3,4-tetrahydro-5-pyrimidinyl)oxy]propoxy}phenyl)cyclohexyl]ethanone	412.246	3.967	1.99155e+06	1.53601e+06	2.41596e+06	2.38494e+06	1.68033e+06	2.21688e+06	3.15804e+06	2.90677e+06	1.39325e+06	2.50074e+06	2.42611e+06	1.77569e+06	1.77294e+06	141543	1.882e+06	1.36322e+06	1.64857e+06	724284	295702	3.94141e+06	4.02938e+06	2.605e+06	3.5991e+06	1.51213e+06	1.70221e+06	1.79271e+06	1.64341e+06	98942	2.52966e+06	2.24064e+06	2.23046e+06	0.388957	0.630276	0.454438	6.23972	6.14323	-0.0964919
1-[4-(2,3-Dihydroxypropoxy)-3-methoxyphenyl]-1-propanone	254.115	4.22167	2.06038e+07	1.61573e+07	3.31412e+07	2.88872e+07	1.74772e+07	1.08802e+07	2.35373e+07	7.7162e+06	3.27373e+07	2.66226e+07	2.8149e+07	4.39052e+07	3.84789e+07	4.56168e+07	3.83496e+07	3.19535e+07	4.00959e+07	5.15489e+07	4.53171e+07	1.84172e+07	2.80438e+07	2.2081e+07	1.7661e+07	4.95217e+07	3.99919e+07	2.93724e+07	3.46524e+07	5.08357e+07	3.92344e+07	2.79638e+07	4.3748e+07	1.21861	0.172674	0.0620417	7.37988	7.52675	0.146878
1-[Decanoyl(methyl)amino]-1-deoxyhexitol	349.246	5.141	3.30488e+06	61936.7	753818	65019.2	119387	179854	112840	286884	56040.2	60218.4	239206	80269	2.14908e+06	94978.4	58229.9	87345.4	63029.4	146147	62301.3	146643	107539	91846.4	80146.9	72555	96338.1	85536.6	57591.7	148048	101000	251982	220331	1.03032	0.325924	0.163552	5.28321	4.94553	-0.337679
1-{2-[(1-Ethoxy-1-oxo-4-phenyl-2-butanyl)amino]propanoyl}octahydrocyclopenta[b]pyrrole-2-carboxylic acid	416.233	13.665	3.3704e+06	2.06869e+06	840407	1.19908e+06	1.82177e+06	2.59892e+06	2.15276e+06	5.14732e+06	2.40845e+06	1.65787e+06	1.24382e+06	273404	1.84284e+06	488109	1.87063e+06	1.22965e+06	1.31368e+06	1.8532e+06	1.84838e+06	617995	635091	233844	167025	146527	514524	350377	290645	52151.3	2.02987e+06	2.12824e+06	423351	1.4438	0.0428483	0.00786587	6.18953	5.70021	-0.489318
1-{2-[2-(2-METHOXYETHOXY)ETHOXY]ETHOXY}-4-(1,1,3,3-TETRAMETHYLBUTYL)BENZENE	352.261	6.211	2.97336e+06	3.01059e+06	1.60464e+06	1.57952e+06	6.28839e+06	4.06441e+06	5.45087e+06	2.95042e+06	3.67347e+06	1.39457e+06	1.45754e+06	3.87178e+06	3.21319e+06	1.22072e+06	6.75981e+06	2.99128e+06	4.26107e+06	6.58381e+06	4.26139e+06	5.43072e+06	7.56251e+06	6.0769e+06	7.72034e+06	4.08426e+06	3.23036e+06	3.30172e+06	2.21084e+06	1.76348e+06	3.33122e+06	3.05377e+06	4.77396e+06	1.11576	0.0571346	0.012248	6.43031	6.63559	0.20528
1-Acetoxy-3-methoxycarbonyl-2,2,5,5-tetramethylpyrrolidine	243.147	2.247	1.05917e+06	1.48868e+06	5.00843e+06	1.77938e+06	1.97558e+06	905126	682007	1.61742e+06	1.96961e+06	1.54631e+06	1.83469e+06	1.71622e+06	9.97088e+06	3.3047e+06	2.23432e+06	1.24228e+06	1.34034e+06	4.71868e+06	4.95249e+06	1.92343e+06	2.19646e+06	924210	901446	1.45241e+06	1.23427e+06	2.42139e+06	1.72385e+06	4.0483e+06	2.86762e+06	2.79772e+06	4.82326e+06	0.297411	0.975396	0.945946	6.2816	6.28336	0.00176022
1-Acetylprolylalanyl-N-methylalaninamide	312.18	1.486	2.2197e+06	2.58452e+06	268891	689271	1.01039e+06	1.53135e+06	1.73046e+06	689254	2.47353e+06	551508	293454	1.4387e+06	1.66402e+06	1.6926e+06	2.92662e+06	2.42488e+06	3.70948e+06	2.78109e+06	2.14946e+06	5.76736e+06	3.7462e+06	291988	1.35797e+06	1.55689e+06	2.09965e+06	4.97137e+06	5.24279e+06	417364	1.93642e+06	1.76001e+06	496025	1.39144	0.0756784	0.018554	6.03592	6.33434	0.298419
1-Adamantanecarbohydrazide	194.142	2.551	61334	76592.2	83577.7	86541.2	74354.2	67373.2	69669	79480.9	106346	124818	66999	72901	54141.4	74076	72960.8	111904	110131	76129.1	74347.5	77468.6	74321.2	76472.6	75333.5	56610.9	64612.3	70314.7	87722	111095	4.10886e+06	2.12334e+07	105832	0.436169	0.700919	0.540927	4.88495	4.90189	0.0169398
1-alpha,24R,25-Trihydroxyvitamin D2	444.324	7.238	5.89865e+06	6.31533e+06	6.45525e+06	6.11907e+06	2.7076e+06	2.34408e+06	4.04097e+06	3.41438e+06	7.50197e+06	5.19227e+06	5.64758e+06	2.80159e+06	2.88468e+06	3.2304e+06	6.27872e+06	8.60711e+06	1.01567e+07	8.35713e+06	6.4879e+06	2.41637e+06	2.10931e+06	2.27725e+06	3.61467e+06	7.97553e+06	5.98731e+06	6.29056e+06	3.7462e+06	3.62183e+06	8.66663e+06	7.99361e+06	1.15117e+07	0.827656	0.510574	0.328667	6.63352	6.69333	0.059812
1-amidinopiperidine	127.111	8.81374	938164	1.02543e+06	1.4996e+06	890491	1.06082e+06	992126	918226	1.44547e+06	879349	813514	893375	731474	914972	810639	841054	901965	765703	867998	646545	735832	731070	741154	671765	751766	740153	1.0155e+06	915923	833949	1.24618e+06	855668	1.08078e+06	1.48989	0.0261056	0.00416177	5.98528	5.8983	-0.0869868
1-Aminocyclopropane-1-carboxylate	101.048	13.876	2.16899e+07	2.79846e+07	530148	321826	2.8074e+07	296072	275685	284085	307959	276839	2.53862e+07	2.64773e+07	283586	2.66775e+07	308809	469240	2.66183e+07	2.71354e+07	278499	289654	2.5635e+07	2.49151e+07	2.65403e+07	264469	2.65562e+07	268745	250050	2.6346e+07	3.09704e+07	440215	457950	0.288864	0.909651	0.83879	6.31898	6.44645	0.127468
1-Anthracenecarbaldehyde	206.072	1.137	8.47011e+06	6.14119e+06	1.62578e+07	9.44843e+06	9.34556e+06	7.80666e+06	9.83457e+06	2.87322e+06	1.02479e+07	5.12571e+06	1.02909e+07	1.58612e+07	6.60564e+06	7.83574e+06	1.58406e+07	1.09889e+07	1.12049e+07	6.363e+06	2.65458e+06	1.67274e+07	1.30434e+07	6.2082e+06	1.80582e+07	1.17252e+07	8.7988e+06	1.14171e+07	9.68917e+06	9.63179e+06	1.39132e+07	1.51902e+07	7.47171e+06	0.638586	0.289522	0.137068	6.91885	6.99624	0.0773868
1-arachidonoyl-sn-glycero-3-phosphocholine	543.332	5.82	3.39196e+08	3.60126e+08	4.38448e+08	4.26616e+08	1.50052e+08	562530245	1.60919e+08	3.36813e+08	2.0954e+08	5.81278e+08	4.03228e+08	4.67183e+07	2.79988e+08	2.53361e+08	1.69148e+08	6.88601e+07	9.82836e+07	2.3388e+08	282837453	100581505	1.33708e+08	6.56678e+07	4.02858e+07	6.61611e+07	1.15985e+08	9.71663e+07	1.34467e+08	1.20368e+08	4.04238e+08	3.71813e+08	1.89121e+08	1.89554	0.0035593	0.000268667	8.44506	8.03658	-0.408481
1-Azepanesulfonamide	178.077	1.596	634350	450878	293165	734723	595530	322461	1.24843e+06	1.02103e+06	238605	547572	292700	3.15729e+06	2.80203e+06	125217	213830	203610	776910	1.28164e+06	2.42898e+06	164621	240862	1.01294e+06	1.7703e+06	550243	576167	458141	121459	287419	1.54102e+06	1.27933e+06	1.06465e+06	0.246086	0.675667	0.511239	5.77181	5.68424	-0.0875741
1-BCP	233.105	1.469	8.0946e+06	7.23311e+06	1.41015e+07	1.42691e+07	6.33697e+06	5.18691e+06	6.8508e+06	2.77287e+06	1.67602e+07	1.18193e+07	8.22294e+06	2.28835e+06	8.65299e+06	5.03713e+06	1.24542e+07	594166	1.62007e+06	1.0739e+07	1.56006e+07	2.94976e+06	3.10451e+06	2.61644e+06	2.42712e+06	563123	2.67464e+06	2.55282e+06	2.71362e+06	2.28054e+06	5.41401e+06	7.55913e+06	5.45793e+06	0.871438	0.0520886	0.0106002	6.86267	6.46028	-0.402393
1-Benzyl-1H-1,2,3-triazol-5-amine	174.09	10.6326	878173	913879	1.15419e+06	877119	1.06569e+06	800393	984268	833865	876233	703319	596674	473163	778591	585181	827778	800007	659879	767373	658713	905564	534938	703018	526978	637516	870646	767724	705977	741387	929429	1.00513e+06	1.22851e+06	0.966988	0.18653	0.0690475	5.90386	5.85332	-0.0505383
1-benzylimidazole	158.084	2.658	9.58596e+07	1.04208e+08	1.23488e+08	1.13276e+08	9.61358e+07	6.6567e+07	8.10117e+07	4.47827e+07	1.35249e+08	1.0263e+08	1.08475e+08	1.20426e+08	1.07979e+08	1.11964e+08	1.51969e+08	8.35051e+07	9.568e+07	2.92843e+07	1.39332e+08	1.09688e+08	1.19934e+08	8.00066e+07	1.02867e+08	8.93082e+07	8.15917e+07	1.96501e+08	1.62761e+08	1.42876e+08	1.28044e+08	1.17474e+08	1.2364e+08	0.655243	0.753811	0.602685	7.98943	8.01799	0.0285651
1-Boc-3-Formylindole	245.105	4.023	163582	113481	176191	125314	136310	204013	150114	123392	260629	134118	123369	143026	114622	250299	178530	127585	120550	398747	252940	113259	118746	152915	153733	121021	140756	222726	177201	247247	183230	143117	98854.5	0.787315	0.772803	0.634669	5.18374	5.22593	0.0421862
1-BOC-Piperazine	186.137	3.278	2.90474e+07	3.54907e+07	3.03477e+07	3.29309e+07	3.66055e+07	3.57105e+07	7.61835e+06	1.12812e+07	1.55342e+07	2.62748e+07	2.88166e+07	1.87106e+07	1.42177e+07	9.35838e+06	1.74484e+07	694075	769337	4.15771e+07	3.35754e+07	21926881	2.35948e+07	1.37739e+07	1.20817e+07	415897	255194	1.53969e+07	1.76817e+07	1.44069e+07	2.04248e+07	1.70673e+07	2.84986e+07	0.938824	0.22726	0.0938681	7.32358	6.83347	-0.490113
1-Bromo-2-pentyne	145.973	9.1	5.03116e+06	4.4356e+06	4.25211e+06	4.19518e+06	5.55775e+06	4.33949e+06	3.85949e+06	3.68794e+06	7.42052e+06	4.56003e+06	4.8805e+06	3.93659e+06	4.03616e+06	6.63934e+06	8.25381e+06	3.94654e+06	4.66828e+06	4.10131e+06	1.27379e+07	3.82455e+06	4.29029e+06	6.77032e+06	4.36938e+06	3.96677e+06	5.32638e+06	3.66908e+06	3.47555e+06	6.94775e+06	4.99512e+06	4.40337e+06	4.03248e+07	0.686968	1	1	6.66976	6.70417	0.0344095
1-bromo-4-pentene	147.989	0.7685	9.71957e+07	1.14414e+08	5.56632e+07	6.50466e+07	1.07383e+08	1.19653e+08	6.05252e+07	1.21085e+08	4.58404e+07	6.21626e+07	1.22522e+08	1.39701e+08	5.37288e+07	2.29597e+08	7.14939e+07	6.81005e+07	1.03183e+08	9.63417e+07	9.79907e+07	1.07989e+08	1.08889e+08	1.07279e+08	7.56499e+07	8.42135e+07	175475383	3.35273e+07	6.50718e+07	1.31451e+08	8.4232e+07	7.08834e+07	1.37772e+08	0.177511	1	1	7.95415	7.94878	-0.00537856
1-Carbamimidoyl-4-piperidinecarboxylic acid	171.101	2.128	289016	303886	419259	353972	284115	203462	3.27266e+06	1.26735e+06	426784	2.31224e+06	295186	315321	326514	303272	422566	3.15146e+06	4.1994e+06	2.14602e+06	3.82798e+06	2.1462e+06	1.87229e+06	3.37687e+06	275272	287706	977291	598551	491428	418258	756732	673090	345455	1.23907	0.100148	0.0273955	5.67526	6.05525	0.379987
1-Carbapen-2-em-3-carboxylicacid	153.042	3.0095	785256	777945	3.72592e+06	3.17975e+06	557697	420562	860122	491906	1.25025e+06	2.77657e+06	2.98782e+06	187758	148367	352863	1.54811e+06	409465	131475	752619	859355	130663	290314	948123	1.00689e+06	159459	272004	155571	229620	524526	3.22032e+06	2.81917e+06	2.27449e+06	1.00835	0.18653	0.0690475	5.9189	5.58574	-0.333161
1-carboxy-3-hydroxyadamantane	196.11	4.966	6.67205e+07	7.94522e+07	4.75746e+07	4.51517e+07	4.42348e+07	3.44024e+07	3.88885e+07	2.21599e+07	7.07991e+07	4.58605e+07	4.58892e+07	7.1519e+08	5.98645e+08	1.48812e+08	7.76684e+07	1.09585e+08	1.32743e+08	3.93414e+08	395464179	8.5693e+07	9.07352e+07	4.26175e+07	4.67183e+07	1.30607e+08	1.14037e+08	1.37076e+08	1.26914e+08	1.76302e+08	1.45195e+08	1.3809e+08	1.81723e+08	0.13671	0.118197	0.035045	7.86797	8.07818	0.21021
1-Deoxy-1-[methyl(nonanoyl)amino]hexitol	335.23	4.381	4.88225e+06	151892	1.88526e+06	70105.6	298781	341041	54427.1	316335	140832	91989	312940	89859.7	2.53247e+06	65902.2	52953.7	62034.4	59433.2	86728.8	77177.5	54040.1	124981	67020.8	64576.5	82862	66854.3	60801.4	74006.1	85357.6	197467	259078	77981.9	1.10768	0.00734917	0.000794384	5.42995	4.85071	-0.579239
1-Ethyl-4-(ethylsulfonyl)piperazine	206.109	1.603	927658	1.21299e+06	215093	223239	206108	262448	2.62381e+06	2.25499e+06	245697	118799	351928	4.96849e+06	5.88253e+06	162343	327749	747245	1.307e+06	2.68837e+06	2.33672e+06	130753	188345	2.1017e+06	2.20916e+06	1.33218e+06	1.56358e+06	295217	398239	234669	1.98507e+06	2.04258e+06	638802	0.305106	0.727901	0.57142	5.78041	5.86579	0.085375
1-heptadecanoyl-sn-glycero-3-phosphocholine	509.348	6.5955	2.17115e+07	2.23518e+07	1.96009e+07	2.62045e+07	1.564e+07	3.09159e+07	1.09885e+07	2.62517e+07	1.65947e+07	2.8153e+07	1.70007e+07	6.06244e+06	1.94958e+07	1.48892e+07	1.01425e+07	6.54314e+06	9.38644e+06	1.67989e+07	1.87394e+07	7.9775e+06	8.98749e+06	3.66387e+06	1.34983e+06	4.49034e+06	7.58398e+06	5.02144e+06	8.8407e+06	6.30493e+06	2.22703e+07	1.79517e+07	1.90684e+07	2.03021	0.00193113	0.000101454	7.26333	6.84438	-0.418944
1-lauratesucrose	524.283	3.093	1.47814e+06	1.65664e+06	1.7443e+06	1.33957e+06	1.33584e+06	958748	9.11718e+06	4.78073e+06	1.5782e+06	9.03364e+06	1.85076e+06	1.14672e+06	944826	644836	1.83799e+06	3.73026e+07	2.53204e+07	8.18117e+06	1.50932e+07	1.03454e+07	8.06536e+06	1.50544e+07	1.58411e+06	779504	3.79109e+06	1.17952e+06	1.72664e+06	865211	6.01293e+06	4.90618e+06	2.10279e+06	1.19975	0.18653	0.0690475	6.26928	6.66761	0.398329
1-Linoleoylglycerophosphocholine	519.332	5.82	1623672492	1673543139	1353727484	1356367492	1135233938	1439357229	5.59265e+08	1225201653	1225350905	1388090627	1114232025	544550475	1223437556	8.37813e+08	1043453250	4.20175e+08	5.92841e+08	1005220010	8.68954e+08	6.16429e+08	7.28753e+08	2.26115e+08	2.08807e+08	3.05901e+08	7.90589e+08	4.11807e+08	4.81424e+08	4.4146e+08	1428864234	1434215273	1275104815	2.02879	0.00152163	5.97e-05	9.05511	8.71488	-0.340233
1-methyl-1,2,3,4-tetrahydro-beta-carboline-3-carboxylic acid	230.105	4.8355	5.72257e+06	6.24572e+06	5.03861e+06	3.51059e+06	1.76432e+07	1.60802e+07	3.93449e+06	4.26394e+06	4.31818e+06	3.40658e+06	4.32966e+06	2.61977e+07	2.02217e+07	2.91659e+06	5.47771e+06	758226	1.52014e+06	4.93562e+06	4.12522e+06	2.75596e+06	4.93352e+06	461615	2.70401e+06	1.89863e+06	2.8745e+06	2.06117e+06	2.82194e+06	2.387e+06	7.31894e+06	6.83773e+06	218098	1.40239	0.00544996	0.000523275	6.81939	6.37274	-0.446654
1-Methyl-2,4,6-trioxo-5-(1-phenylethyl)hexahydro-5-pyrimidinyl propionate	318.121	3.23067	4.11027e+07	5.36655e+07	3.32558e+07	3.5257e+07	6.59576e+07	5.54823e+07	3.2866e+07	2.34038e+07	2.28187e+07	2.89009e+07	3.42847e+07	1.26851e+08	9.869e+07	2.28394e+07	35707949	8.18428e+06	1.43293e+07	5.62537e+07	2.32577e+07	3.2621e+07	3.28077e+07	1.17761e+07	4.69737e+07	2.02071e+07	1.70297e+07	3.68209e+07	3.15201e+07	2.62339e+07	4.27735e+07	3.90175e+07	4.61105e+06	1.1249	0.128451	0.0394817	7.61948	7.39509	-0.224387
1-Methyl-N-(9-methyl-9-azabicyclo[3.3.1]non-3-yl)-1H-indazole-3-carboxamide	312.195	3.12	102917	111288	112092	107878	107879	86663.8	253582	160161	100757	258773	109086	109969	96769.6	76948.3	106007	906720	473551	7.2716e+06	5.99262e+06	279590	227960	350399	105991	80744.6	136905	90355.7	108472	85610.3	223986	170408	151183	1.04247	0.344573	0.178112	5.07772	5.47421	0.396493
1-Methyladenosine	281.112	1.272	8.05743e+06	9.56865e+06	1.0561e+07	4.97112e+06	9.57283e+06	290506	8.45284e+06	1.87724e+06	7.07855e+06	3.24371e+06	8.34422e+06	1.5127e+07	4.92975e+06	3.39648e+06	7.53569e+06	4.04017e+06	7.54408e+06	1.26879e+07	8.54803e+06	6.91064e+06	7.232e+06	7.92989e+06	1.11337e+07	154944	6.08379e+06	9.64379e+06	4.98304e+06	1.05511e+07	1.1217e+07	8.69323e+06	1.39554e+07	0.574597	0.753811	0.602685	6.70985	6.76575	0.0558965
1-Methylhistidine	169.085	1.365	940566	1.08725e+06	1.6919e+06	1028047	5.82031e+06	2.03466e+06	862709	845562	7.1078e+06	1.13046e+06	1.04929e+06	1.21404e+06	1.35382e+06	849076	3.18742e+06	1.70503e+06	1.81063e+06	1.8867e+06	1.46254e+07	966381	805685	6.88514e+06	827747	1.48923e+06	2.40831e+06	703917	816630	2.29823e+06	3.84982e+06	3.30866e+06	1.58407e+07	0.680667	0.753811	0.602685	6.16123	6.26833	0.107098
1-Methylpyrrolinium	83.0735	0.759	780533	1.00751e+06	1.65757e+06	1.75635e+06	1.41778e+06	817591	1.45313e+06	515441	2.83622e+06	3.79771e+06	1.16665e+06	968749	1.95646e+06	1.70419e+06	2.74339e+06	3.3905e+06	3.55214e+06	4.16505e+06	5.93704e+06	1.90801e+06	1.55473e+06	603062	477637	1.15225e+06	2.71044e+06	1.42577e+06	1.43553e+06	1.18637e+06	3.14148e+06	3.02631e+06	2.68671e+06	1.05552	0.446732	0.26491	6.1362	6.26599	0.129789
1-Naphthamide	171.068	3.856	532580	536582	884369	107368	311633	191067	1.01482e+07	5.85461e+06	622436	509896	306072	793706	699536	726330	624830	430818	513005	550475	374220	1.58816e+06	1.79966e+06	1.23865e+07	1.37924e+07	435215	374361	770475	640996	908502	2.44114e+06	1.989e+06	421524	0.307363	0.557078	0.376095	5.8268	6.00047	0.173671
1-Naphthylisocyanate	169.053	2.598	3.5705e+07	3.89235e+07	4.45476e+07	4.41923e+07	3.41637e+07	2.281e+07	3.14937e+07	1.75873e+07	1.28686e+07	3.85111e+07	3.92865e+07	4.17576e+07	4.00364e+07	3.89796e+07	5.32169e+07	2.92439e+07	3.61666e+07	5.00709e+07	5.12629e+07	3.91905e+07	4.31378e+07	2.95214e+07	2.8657e+07	3.32611e+07	3.06925e+07	6.91848e+07	6.25417e+07	4.87952e+07	1.47183e+07	4.06729e+07	4.28974e+07	1.00338	0.363454	0.193579	7.51254	7.61777	0.105221
1-Naphthylmethylamine	157.089	3.897	2.10365e+06	6.19821e+06	8.29268e+06	8.99839e+06	3.31423e+06	6.02956e+06	3.1185e+06	4.0213e+06	5.38525e+06	8.47949e+06	6.99568e+06	1.93453e+06	4.46226e+06	3.29527e+06	4.65824e+06	4.29185e+06	4.42705e+06	4.64026e+06	5.31734e+06	3.19165e+06	3.81804e+06	2.60349e+06	1.55356e+06	1.71659e+06	3.2798e+06	1.94617e+06	2.73421e+06	2.06093e+06	6.1432e+06	5.44004e+06	7.20389e+06	1.2615	0.100148	0.0273955	6.66754	6.48733	-0.180211
1-O-(9,16,17-Trihydroxy-18-oxokauran-18-yl)hexopyranose	514.278	4.211	3.22488e+06	4.36485e+06	856327	2.31092e+06	2.09425e+06	2.29474e+06	1.08787e+06	2.37632e+06	2.75753e+06	969604	559129	1.16718e+06	2.17091e+06	1.47764e+06	2.708e+06	2.79781e+06	2.64208e+06	4.79387e+06	5.20049e+06	351404	419933	1.04273e+06	932895	2.70314e+06	2.36161e+06	847312	796572	808689	4.8686e+06	4.0551e+06	2.90829e+06	0.10804	0.859657	0.768812	6.23479	6.17123	-0.0635618
1-O-Arsonopentofuranose	273.966	0.54	1.54378e+07	1.18573e+07	1.17213e+07	2.2509e+07	1.61271e+07	1.12387e+07	1.47731e+07	7.72533e+06	2.09215e+07	2.28045e+07	1.94635e+07	1.8923e+07	1.72078e+07	1.46556e+07	2.7267e+07	1.31282e+07	2.0615e+07	1.75669e+07	2.00576e+07	1.43021e+07	1.23614e+07	2.20425e+07	2.36336e+07	1.0525e+07	9.16478e+06	1.25375e+07	8.82814e+06	2.01166e+07	1.79122e+07	1.84245e+07	1.06287e+07	0.297797	0.955614	0.910026	7.18901	7.19366	0.00465126
1-O-Dodecanoyl-D-glucopyranose	362.23	3.1465	1.06029e+06	3.80972e+06	7.54866e+06	9.3404e+06	7.49246e+06	5.89999e+06	3.85094e+06	2.03091e+06	4.22487e+06	2.58554e+06	4.96737e+06	1.29832e+06	6.85939e+06	2.76087e+06	3.48585e+06	859724	1.04328e+06	1.62251e+06	4.67094e+06	535322	981084	3.39657e+06	2.15769e+06	266993	2.55165e+06	977696	1.39097e+06	938071	5.82601e+06	5.36114e+06	4.64105e+06	1.6752	0.00734917	0.000794384	6.57989	6.13565	-0.444243
1-Oleoyl-2-hydroxy-sn-glycero-3-PE	479.301	6.06533	3.17337e+07	2.93786e+07	3.11249e+07	3.32271e+07	2.78333e+07	4.25717e+07	1.94448e+07	3.15084e+07	3.13076e+07	3.77426e+07	2.78763e+07	1.41287e+07	2.71624e+07	2.81884e+07	2.43009e+07	1.11572e+07	2.2443e+07	3.54296e+07	3.51036e+07	1.65425e+07	2.14368e+07	8.2465e+06	5.59441e+06	1.69741e+07	2.20363e+07	1.81433e+07	2.30456e+07	1.37301e+07	3.82494e+07	3.41729e+07	2.40993e+07	1.47891	0.0261056	0.00416177	7.45692	7.24462	-0.212304
1-Oleoylglycerophosphocholine	521.348	6.258	5.31148e+08	5.4326e+08	2.03776e+08	4.79174e+08	4.29517e+08	6.44584e+08	3.13011e+08	5.19722e+08	3.82305e+08	5.45372e+08	1.82135e+08	2.27692e+08	509145954	3.48811e+08	2.97654e+08	172428255	2.87797e+08	4.43214e+08	4.38848e+08	2.4259e+08	2.58379e+08	1.30954e+08	6.50675e+07	1.68438e+08	2.26104e+08	1.38322e+08	9.48218e+07	1.76178e+08	5.70479e+08	5.09513e+08	4.32982e+08	1.75623	0.00734917	0.000794384	8.59212	8.29503	-0.297092
1-p-Tolyl-naphthalene	218.109	2.291	3.08846e+06	1.93373e+06	645873	230789	1.04586e+06	540856	985103	1.00566e+06	2.48379e+06	308029	180159	289427	178106	1.06224e+06	2.5638e+06	113665	125131	575422	1.21717e+06	1.33614e+06	1.01274e+06	2.33107e+06	1.60965e+06	92040.4	109671	1.80928e+06	1.16103e+06	1.93943e+06	985698	763607	6.49999e+06	0.328825	0.816475	0.700611	5.82684	5.83764	0.0107966
1-palmitoyl-2-[(9Z,12Z,15Z)-octadecatrienoyl]-sn-glycero-3-phosphocholine	755.545	13.714	1.14034e+06	1.55826e+06	919225	1.20582e+06	586260	2.05683e+06	546927	2.36428e+06	802258	624841	627351	510203	1.3073e+06	655681	700574	533255	786826	877055	981300	557771	495424	556490	526652	509232	1.04887e+06	542011	515294	537801	393978	484782	547555	1.60201	0.0571346	0.012248	5.97326	5.80113	-0.172133
1-Palmitoyl-2-hydroxy-sn-glycero-3-PE	453.285	6.023	2.67372e+06	2.74127e+06	2.83156e+06	2.7286e+06	2.07183e+06	2.95037e+06	2.63958e+06	3.77045e+06	3.11248e+06	3.04709e+06	2.24454e+06	1.30723e+06	2.43276e+06	3.49401e+06	2.6285e+06	1.93699e+06	2.15763e+06	2.4479e+06	2.33984e+06	2.06807e+06	2.14831e+06	1.16759e+06	802603	1.55688e+06	1.9726e+06	1.92711e+06	2.96455e+06	1.87771e+06	3.86142e+06	3.46928e+06	2.40682e+06	1.42166	0.0114091	0.00143302	6.42222	6.28115	-0.141075
1-palmitoylglycerol;MAG(16:0)	330.277	6.275	1.34967e+06	3.55299e+06	6.47767e+06	1.09729e+07	7.71858e+06	5.07717e+06	4.23775e+06	3.26008e+06	4.86559e+06	2.27007e+06	4.95892e+06	1.14691e+06	4.86928e+06	5.17244e+06	2.59277e+06	300771	847150	1.91736e+06	3.82431e+06	422420	973515	4.7062e+06	1.63265e+06	218700	1.62121e+06	1.08708e+06	1.42576e+06	843152	5.61227e+06	5.20788e+06	4.66205e+06	1.67876	0.00303761	0.00021278	6.60467	6.06077	-0.543897
1-Palmitoylglycerophosphocholine	495.332	6.232	9.92971e+08	9.12107e+08	7.75537e+08	900925663	6.68568e+08	967725412	4.69794e+08	837906685	627762735	9.91822e+08	6.97854e+08	2.69294e+08	7.02087e+08	228806064	535971103	2.79373e+08	1.50623e+08	6.81257e+08	7.96469e+08	3.34136e+08	4.22687e+08	181196345	9.31726e+07	2.32152e+08	351253897	2.01211e+08	3.23709e+08	2.69999e+08	8.7445e+08	7.38288e+08	7.04995e+08	1.84945	0.00824916	0.000971368	8.8201	8.47297	-0.347123
1-Phenylethylamine	121.089	13.682	3367573910	3211076682	2541226989	2708065025	2824025340	2122023921	2654848288	2512901366	3002433199	2925804964	2194132323	2751274598	2751583137	2174438159	2664337741	2702844775	2923276333	3069890986	2313340418	3041820112	3124054664	2631987501	3249134142	2224693743	2360193470	3209045299	2961547340	2659649024	2976512852	3323934698	3690198921	0.470601	0.652127	0.482401	9.42678	9.44339	0.0166095
1-phenylpropane-1_2-dione	148.053	3.627	1.39595e+06	327204	616748	1.27444e+06	447056	901079	3.07755e+06	743154	3.28021e+06	1.04103e+06	1.04261e+06	639926	451214	507491	206756	1.93781e+06	4.36313e+06	216229	130346	1.97645e+06	262486	369208	1.23431e+06	409904	419812	612531	739637	906553	3.0201e+06	2.90904e+06	1.22462e+06	0.112259	0.363454	0.193579	5.9455	5.77968	-0.165815
1-Piperideine	83.074	2.494	3.82468e+07	3.56677e+07	4.75352e+07	4.53044e+07	1.39691e+07	1.3044e+07	1.4794e+07	8.68206e+06	2.68477e+07	3.09822e+07	4.38335e+07	2.05891e+07	1.54261e+07	1.88975e+07	2.99611e+07	2.64939e+07	2.5203e+07	2.40807e+07	1.62358e+07	3.43601e+07	3.062e+07	1.03613e+07	2.13103e+07	3.19896e+07	2.39788e+07	3.62083e+07	2.71068e+07	2.3266e+07	2.77301e+07	2.73096e+07	2.12873e+07	0.0546062	0.975396	0.945946	7.36982	7.39306	0.0232405
1-Pyrroline-4-hydroxy-2-carboxylate	129.042	0.803	1.29393e+08	1.44708e+08	1.57588e+08	1.46755e+08	1.3749e+08	1.16198e+08	1.77889e+08	1.37758e+08	155647149	1.39766e+08	1.41915e+08	1.37112e+08	1.19847e+08	1.22357e+08	1.67163e+08	1.17067e+08	1.55099e+08	1.58537e+08	1.45809e+08	1.23131e+08	1.30882e+08	1.97956e+08	1.9777e+08	1.47861e+08	1.36503e+08	1.28196e+08	1.29162e+08	1.4525e+08	1.63917e+08	1.69035e+08	1.43183e+08	0.637406	0.652127	0.482401	8.14444	8.16659	0.0221459
1-Stearoyl-2-hydroxy-sn-glycero-3-PE	481.317	6.59367	2.68923e+08	300256073	2.7373e+08	3.22557e+08	2.30118e+08	296560309	1.83536e+08	3.15354e+08	2.11245e+08	3.0494e+08	3.12506e+08	1.18944e+08	2.34977e+08	2.07463e+08	179641835	1.28318e+08	1.58551e+08	2.30137e+08	2.49374e+08	1.38013e+08	1.44957e+08	8.30901e+07	4.412e+07	9.85831e+07	1.08786e+08	1.00178e+08	1.39204e+08	1.23101e+08	3.34646e+08	271374383	2.2072e+08	1.9886	0.00172714	7.82e-05	8.39406	8.10372	-0.290335
1-t-butyl-4-ethylbenzene	162.141	4.127	2.53946e+06	1.73733e+06	2.81542e+06	2.38655e+06	1.81226e+06	1.19319e+06	2.71515e+06	2.29567e+06	2.6432e+06	2.68931e+06	2.89906e+06	2.30027e+06	2.40736e+06	1.85314e+06	849832	1.85185e+06	1.24819e+06	1.38959e+06	2.4405e+06	1.45439e+06	2.04159e+06	3.51352e+06	4.36304e+06	4.27646e+06	1.12081e+06	1.23834e+06	1.20696e+06	2.25954e+06	7.59548e+06	6.33618e+06	3.43215e+06	0.211974	0.305669	0.149881	6.35192	6.26364	-0.0882782
1-Vinyl-2-pyrrolidone	111.069	7.747	6.15854e+07	1.27008e+07	2.75224e+07	6.96005e+07	2.36165e+07	5.57483e+07	1.87221e+07	1.77559e+07	1.29146e+07	1.3504e+07	6.43684e+07	1.7485e+07	1.06855e+07	1.56698e+07	2.04414e+07	1.20987e+07	1.97145e+07	6.90906e+07	7.58987e+07	6.47317e+07	1.85527e+07	6.16122e+07	8.30132e+07	4.74742e+07	5.07949e+07	6.72651e+07	1.44298e+07	2.14664e+07	7.00266e+07	7.90433e+07	2.86816e+07	0.74095	0.22726	0.0938681	7.38096	7.56408	0.183116
1-Vinylpyridinium	106.065	13.707	6.42845e+06	5.80027e+06	6.45156e+06	7.00813e+06	6.96405e+06	5.39499e+06	2.26954e+06	5.13138e+06	4.35799e+06	4.59769e+06	4.79633e+06	6.11379e+06	4.8184e+06	4.97128e+06	7.31277e+06	1.98849e+06	5.89998e+06	5.33528e+06	5.59131e+06	5.86836e+06	6.55e+06	6.53969e+06	7.11426e+06	5.69404e+06	6.0433e+06	6.432e+06	5.60084e+06	6.35115e+06	3.57684e+06	7.34875e+06	9.5393e+06	0.207633	0.289522	0.137068	6.71545	6.75405	0.0386038
1(2H)-Isoquinolinone	145.053	2.4388	9.16451e+07	1.01322e+08	1.17229e+08	1.12288e+08	8.71493e+07	6.08362e+07	7.59766e+07	4.52851e+07	129348837	1.00877e+08	1.01496e+08	1.05055e+08	1.04645e+08	9.99287e+07	2.41759e+07	1.36593e+07	9.27757e+07	2.99279e+07	1.3047e+08	105426858	1.163e+08	7.85013e+07	8.257e+07	8.66918e+07	7.88451e+07	1.74011e+08	1.4975e+08	127450664	1.1568e+08	1.12658e+08	1.16368e+08	0.101526	0.955614	0.910026	7.96508	7.88101	-0.0840691
1,1'-(1,2-Ethanediyl)bis(4,5-dihydro-1H-imidazole)	166.122	9.15405	482411	653516	661954	530985	534399	667552	602188	509066	476372	477062	494907	455572	428657	604525	556314	535944	539047	499495	335138	632655	439976	431200	567708	541454	465247	444063	535908	527177	743893	520738	678656	0.807087	0.675667	0.511239	5.72904	5.69735	-0.0316866
1,1'-Biadamantane	270.234	5.006	5.19679e+06	5.63854e+06	409667	376789	1.07759e+06	961717	676925	444928	7.39753e+06	217506	541319	1.07472e+06	1.09387e+06	1.06262e+06	8.22988e+06	9.04258e+06	8.98343e+06	1.10175e+07	1.02537e+07	2.58276e+06	3.15384e+06	727816	801233	9.04043e+06	8.85363e+06	973141	799733	929894	5.00385e+06	4.31654e+06	3.58606e+06	1.39517	0.0633136	0.0141079	6.01332	6.52269	0.509375
1,1'-BICYCLOHEXYL -4-ONE	180.151	6.5895	4.57621e+06	6.09195e+06	6.85715e+06	5.58921e+06	6.64256e+06	4.20425e+06	6.51487e+06	3.41073e+06	4.53856e+06	5.33332e+06	5.80969e+06	9.74428e+06	6.95781e+06	2.88729e+06	4.89094e+06	4.37816e+06	4.80897e+06	8.29538e+06	8.15135e+06	5.06857e+06	5.41276e+06	6.35898e+06	8.30316e+06	6.68463e+06	4.79205e+06	4.8122e+06	4.29629e+06	4.79064e+06	6.20478e+06	6.22729e+06	7.28671e+06	0.26877	0.955614	0.910026	6.73295	6.75037	0.017418
1,1'-decane-1,10-diylbis(4-amino-2-methylquinolinium)	456.324	5.892	211655	212565	115526	154079	88792.9	56577.9	3.36564e+06	1.28261e+06	49860.6	1.39987e+06	405167	49271.1	48069.8	188562	51734.9	1.85654e+07	7.88484e+06	2.03033e+06	3.85069e+06	3.27442e+06	2.49797e+06	5.8144e+06	62004.1	196001	1.14376e+06	134412	477901	328330	886452	869625	1.73321e+06	1.09506	0.0837363	0.0211869	5.31008	5.99405	0.68397
1,1'-Methylenebis(2-methyl-1H-imidazole)	176.106	10.5032	359482	291861	462927	403524	440194	343513	458597	392166	426496	319025	330519	268704	308311	356039	334263	325881	302254	342835	386802	392266	309851	281163	405084	400612	316143	367005	337946	311181	557253	269543	692051	0.453842	0.485589	0.306426	5.56067	5.53361	-0.0270679
1,1-Bis(methylperoxy)cyclododecane	260.199	6.486	2.27401e+06	2.62706e+06	2.56833e+06	2.43905e+06	2.99596e+06	2.20198e+06	2.32386e+06	1.56489e+06	2.68855e+06	1.97091e+06	2.32659e+06	1.74711e+06	1.64648e+06	782974	2.97524e+06	1.65361e+06	2.03832e+06	2.52335e+06	2.35021e+06	1.20252e+06	1.18817e+06	2.37303e+06	2.74587e+06	2.12982e+06	1.91845e+06	1.08759e+06	966110	865960	2.33319e+06	2.48663e+06	3.71788e+06	0.572704	0.510574	0.328667	6.31405	6.23668	-0.0773684
1,1-Diethyl-3-oxo-2-triazanolate	132.078	2.7125	1.72776e+07	2.21853e+07	1.67601e+07	1.59778e+07	1.1094e+07	8.34381e+06	1.43447e+07	3.16562e+07	1.11283e+07	1.69893e+07	1.30546e+07	9.39491e+06	7.40044e+06	9.31861e+06	5.94545e+06	4.20793e+07	1.08064e+07	6.82591e+07	6.6033e+07	1.08325e+07	1.17126e+07	1.91744e+07	9.48945e+06	2.05511e+07	1.7623e+07	1.09236e+07	1.28104e+07	9.18729e+06	1.57227e+07	1.56431e+07	1.92107e+07	0.865109	0.797906	0.667331	7.13134	7.22266	0.0913153
1,1-DIFLUORO-2-BROMOETHENE	141.924	0.956	8.8566e+06	5.92265e+06	1.05749e+07	1.27736e+07	1.74718e+07	1.22131e+07	2.30951e+07	7.034e+06	1.519e+07	6.13574e+06	2.13405e+07	2.35358e+07	2.18823e+07	4.04571e+06	1.43097e+07	1.58672e+07	1.57647e+07	1.12537e+07	1.40029e+07	1.86027e+07	4.2592e+06	2.3721e+07	9.20939e+06	8.76516e+06	1.61252e+07	8.4539e+06	8.08874e+06	1.57886e+07	1.23896e+07	1.39427e+07	2.66163e+07	0.00554966	0.975396	0.945946	7.07198	7.0838	0.0118173
1,1,1-Trifluoroacetone	112.014	0.787	1.3094e+08	1.56113e+08	1.32428e+08	9.82748e+07	1.26618e+08	1.10227e+08	1.27332e+08	8.67964e+07	1.03188e+08	8.06045e+07	9.90714e+07	1.49754e+08	1.10772e+08	1.90798e+08	1.43537e+08	1.09332e+08	1.76976e+08	1.90457e+08	2.35441e+08	1.21578e+08	1.96498e+08	1.87712e+08	1.89259e+08	1.85588e+08	1.70231e+08	1.03726e+08	9.84931e+07	238584446	1.64923e+08	1.45103e+08	237591411	1.45127	0.0633136	0.0141079	8.07353	8.2079	0.134366
1,1,4,4-Tetramethyltetralin	188.156	5.35	246245	194812	66207.1	67360.5	52478.4	53794.2	422403	285641	128290	279918	48417.2	82480	60136.8	69671	149606	3.58359e+06	990948	311263	511620	461864	440446	562387	49224	84566.2	47645.8	49315.9	70559.2	47991.3	71363.4	85537.5	173179	0.867443	0.446732	0.26491	5.04581	5.32185	0.276044
1,2-Cyclohexanediamine	114.116	0.58	6.58021e+06	6.06792e+06	5.30126e+06	5.74686e+06	4.33175e+06	7.04775e+06	5.8878e+06	1.69472e+06	4.52113e+06	4.17675e+06	5.80758e+06	5.04736e+06	3.74174e+06	3.47553e+06	4.96605e+06	3.00224e+06	4.46115e+06	4.91483e+06	4.03553e+06	5.07091e+06	3.16828e+06	4.21758e+06	3.59603e+06	2.36342e+06	3.32845e+06	1.84619e+06	3.81132e+06	2.11399e+06	6.17656e+06	5.18757e+06	6.37872e+06	1.22039	0.0468924	0.00914629	6.67329	6.5411	-0.132196
1,2-Diarachidonoyl-sn-glycero-3-PC	829.558	13.714	782695	900902	647301	883971	485026	1.41281e+06	673483	1.76598e+06	442561	742707	689288	417099	693854	834271	447250	438857	566217	973686	765812	456362	431955	457165	402660	408805	554620	435761	479616	776866	367893	394973	457243	1.4526	0.0633136	0.0141079	5.87536	5.71744	-0.157916
1,2-DIBUTYL CITRATE	304.153	2.463	115176	160018	181109	125915	150149	161680	4.06624e+06	1.32115e+06	219315	3.61513e+06	466712	525793	542589	310383	265508	160592	288267	5.98138e+06	6.17097e+06	557824	634788	1.10961e+06	569616	102415	542572	110305	643585	274626	729367	972754	235093	0.595158	0.557078	0.376095	5.58959	5.71724	0.127649
1,2-Dihydropyridine	81.0582	9.305	1.22116e+06	1.16781e+06	878721	2.49224e+06	1.25327e+06	1.25139e+06	1.2497e+06	1.35488e+06	1.4042e+06	1.01916e+06	525038	1.40257e+06	739482	2.0164e+06	2.22792e+06	1.40384e+06	4.00641e+06	903950	1.30626e+06	2.72752e+06	1.08922e+06	957399	758810	994413	1.05756e+06	1.31629e+06	976140	2.197e+06	1.33995e+06	1.33664e+06	2.354e+06	0.491072	0.859657	0.768812	6.07964	6.1412	0.061557
1,2,3-Benzotriazole	119.049	11.0829	3.48176e+06	3.72593e+06	4.01411e+06	3.9715e+06	3.89943e+06	4.22479e+06	3.69025e+06	3.76419e+06	3.96094e+06	3.23352e+06	2.89306e+06	3.43751e+06	3.02467e+06	3.01502e+06	3.75761e+06	3.344e+06	3.72596e+06	3.78909e+06	3.1467e+06	3.43571e+06	3.21389e+06	2.87267e+06	3.37334e+06	3.00827e+06	3.04642e+06	3.3464e+06	2.76942e+06	2.92928e+06	5.11663e+06	4.17146e+06	4.99365e+06	1.11668	0.118197	0.035045	6.55287	6.51229	-0.0405801
1,2,3,4-tetrahydro-beta-carboline-3-carboxylic acid	216.09	2.56925	1.21003e+07	1.64703e+07	1.79818e+07	1.58051e+07	1.37077e+07	7.96978e+06	1.09109e+07	8.0906e+06	1.7085e+07	1.36861e+07	1.49343e+07	1.01307e+07	1.31433e+07	1.24752e+07	1.81402e+07	8.59659e+06	1.44011e+07	1.46387e+07	1.8355e+07	7.83629e+06	2.09024e+07	9.05452e+06	8.47143e+06	1.47804e+07	1.06689e+07	2.12562e+07	1.69596e+07	1.06437e+07	1.85032e+07	1.32616e+07	2.47623e+07	0.454541	0.816475	0.700611	7.1072	7.11868	0.0114782
1,2,3,4,5,6,7,8-OCTAHYDROPHENANTHRENE	186.141	5.6355	154046	150357	141584	133709	121371	147893	625124	300260	117341	479714	140309	88303.2	117775	106570	113498	5.09593e+06	1.59519e+06	442821	1.06237e+06	513434	410785	916515	69521.5	93266	182764	83460.5	90126.4	86747.7	264110	229969	146961	0.907487	0.797906	0.667331	5.22226	5.48658	0.264317
1,2,3,4,5,6,7,8,9-Nonanenonol	272.112	0.792	255809	298272	308543	353076	234685	501717	3.80494e+07	1.96258e+07	279161	1.95496e+07	1.64458e+06	336300	237070	370205	396265	1.22641e+06	1.34917e+06	3.31076e+07	2.69782e+07	2.43425e+06	2.61121e+06	7.61099e+06	3.85939e+06	367096	4.11116e+06	408039	2.05718e+06	341968	4.81747e+06	5.19278e+06	319122	0.282697	0.108621	0.0310252	5.94907	6.33396	0.384898
1,2,3,4,6-Penta-O-isobutyryl-beta-D-glucopyranose	530.274	3.677	595490	531480	767902	397272	1.57398e+06	1.18408e+06	1.2692e+06	836634	9.82281e+06	739499	1.10108e+06	3.28615e+06	3.45311e+06	1.00274e+06	1.07393e+07	1.23152e+07	1.4634e+07	7.5846e+06	7.0082e+06	3.81195e+06	3.90112e+06	1.56721e+06	1.5457e+06	1.20445e+07	1.17653e+07	2.97419e+06	2.51409e+06	1154251	5.1732e+06	4.87898e+06	9.19776e+06	1.53303	0.00407976	0.000337516	6.08859	6.68974	0.601148
1,25-dihydroxyvitamin D3-26,23-lactone	444.287	5.621	59405.3	61223.7	61348.1	63275.8	61955.8	61152	59391.9	60286.1	61517.1	59596.6	58780.1	56447.1	57250.7	57888.9	61149.5	330513	56691.2	60640.1	60165.3	57629.1	59064	58275.3	57455.9	54376.1	56964.4	57641.8	53541	54274	461442	473548	1.71145e+06	0.525717	0.118197	0.035045	4.77769	4.81379	0.036095
1,3-Adamantanediacetic acid	252.136	4.401	7.36436e+06	7.44515e+06	6.90164e+06	4.80437e+06	6.2407e+06	4.86902e+06	1.31961e+07	7.85093e+06	8.27376e+06	5.30265e+06	5.54398e+06	5.98e+06	4.35008e+06	1.34895e+07	9.33769e+06	7.03508e+06	8.95193e+06	4.38405e+07	4.70794e+07	4.97789e+06	5.69703e+06	1.69781e+07	1.73928e+07	6.9878e+06	7.19421e+06	2.24832e+07	1.96037e+07	1.58521e+07	1.73981e+07	1.87631e+07	3.96174e+07	1.46725	0.0468924	0.00914629	6.83492	7.11091	0.275989
1,3-di-2-pyridylurea	214.085	2.225	113207	109112	133125	148290	107626	96707.9	4.78365e+06	2.88441e+06	123461	4.21332e+06	1.07175e+06	130232	170603	127924	152024	5.08306e+06	4.64273e+06	8.07929e+06	9.4383e+06	5.545e+06	6.8178e+06	2.59587e+06	318897	101608	2.07777e+06	144815	2.66711e+06	128930	2.05222e+06	1.90324e+06	168469	1.33911	0.0688009	0.0162031	5.48173	6.13959	0.657863
1,3-Diamino-2-propanyl beta-D-galactopyranoside	252.133	4.245	320609	372685	422420	363914	269618	203034	304440	79923.5	794051	347458	313580	1.06105e+06	712960	146683	1.1965e+06	212777	277668	1.32674e+06	1.0587e+06	247309	186617	436616	750832	346005	268527	162761	132696	276448	693411	621963	1.23235e+06	0.50818	0.909651	0.83879	5.52649	5.56578	0.039287
1,3-dibutyl-2-thiobarbituric acid	256.124	4.0225	2.38338e+07	2.37048e+07	4.87607e+07	4.16423e+07	2.81676e+07	1.62391e+07	3.51114e+07	1.70052e+07	4.75598e+07	3.48335e+07	4.0539e+07	2.70774e+07	2.90878e+07	4.90923e+07	5.68345e+07	2.43794e+07	2.07883e+07	4.89396e+07	4.38438e+07	3.91637e+07	3.58107e+07	3.08449e+07	4.37415e+07	2.19275e+07	2.81398e+07	4.567e+07	3.94877e+07	5.37064e+07	4.18034e+07	4.01156e+07	4.07669e+07	0.858981	0.485589	0.306426	7.4936	7.56032	0.0667149
1,3-Dicyclohexylurea	224.189	4.7	2.5572e+07	1.50959e+07	2.21835e+07	1.39349e+07	1.24652e+07	1.50679e+07	1.06938e+07	1.34575e+07	1.28776e+07	1.14082e+07	1.2265e+07	9.50503e+06	2.04213e+07	1.11878e+07	1.10412e+07	6.76191e+06	8.44447e+06	2.78765e+06	1.06886e+07	1.03291e+07	1.05828e+07	1.01604e+07	9.9328e+06	9.46569e+06	1.1056e+07	1.04757e+07	1.02291e+07	1.07558e+07	1.8609e+07	1.34362e+07	1.62576e+07	1.82988	0.00118441	1.86e-05	7.15008	6.95699	-0.193088
1,3-dimethoxymethyl-5,5-diphenylbarbituric acid	368.136	3.899	5.97521e+06	6.58289e+06	3.23653e+06	2.85716e+06	67169.3	61077	66100.1	66412.2	66591.7	2.65395e+06	2.59546e+06	59625.8	57524.9	57253.4	79039.9	68474.8	64712.1	64995.1	68890.2	63199.2	66813.7	68474.2	65808.8	57554.7	59898.1	59415.1	61717.4	59586.2	523064	386498	80582.1	1.27007	0.344573	0.178112	5.55506	4.81084	-0.744226
1,3-Dimethyl-2-imidazolidinimine	113.096	8.49089	4.29829e+06	3.28557e+06	4.08734e+06	6.01181e+06	2.33394e+06	3.60718e+06	3.86152e+06	5.1999e+06	3.17646e+06	1.56435e+06	2.78341e+06	5.2849e+06	4.65814e+06	2.97096e+06	2.61126e+06	5.63718e+06	3.72054e+06	3.80631e+06	2.26717e+06	2.04379e+06	2.83241e+06	3.79066e+06	3.6778e+06	2.72795e+06	3.82314e+06	2.60357e+06	2.8664e+06	2.433e+06	5.47119e+06	3.12312e+06	4.52768e+06	0.895808	0.275836	0.125092	6.55524	6.48991	-0.0653326
1,3,5-Heptatriene	94.0787	5.117	2.50574e+06	3.19629e+06	3.65432e+06	4.95747e+06	4.55511e+06	3.25408e+06	3.74386e+06	3.74943e+06	3.72599e+06	3.67959e+06	3.78682e+06	2.24031e+06	3.79552e+06	2.8019e+06	1.88423e+06	2.03573e+06	1.94584e+06	2.08042e+06	3.45189e+06	1.39778e+06	2.24271e+06	3.57405e+06	2.58775e+06	2.27001e+06	1.93251e+06	1.16007e+06	1.29776e+06	1.51477e+06	7.70754e+06	6.07893e+06	3.69125e+06	1.88636	0.00119829	2.53e-05	6.54087	6.2994	-0.241469
1,3,5-Norcaratriene	90.0468	2.163	8.71908e+07	9.8338e+07	1.06919e+08	8.93935e+07	6.92894e+07	4.93098e+07	7.24686e+07	4.18402e+07	1.1531e+08	9.46883e+07	9.66052e+07	1.0415e+08	9.21942e+07	1.02762e+08	1.28499e+08	7.31141e+07	8.53512e+07	1.0316e+08	1.23258e+08	98907159	1.05896e+08	6.53639e+07	8.81569e+07	7.82349e+07	7.13212e+07	1.71584e+08	1.50849e+08	1.25013e+08	1.11391e+08	1.0267e+08	1.09801e+08	1.13355	0.406088	0.227321	7.92473	8.00327	0.0785339
1,3,5-tris(cinnamylideneamino)cyclohexane	471.267	2.99	18073.3	17929.7	20171.5	13897.9	31874.9	12746	106252	53351.9	13192.7	22316.4	58342.7	16516.2	11119.1	17231.2	25400.6	1.00558e+06	309436	151940	52409.7	89924.4	54368.1	206834	24105.7	10923.2	18401.9	11236.2	42903.7	11558.9	58993.1	67594.6	36091.1	0.906285	0.257718	0.113919	4.36113	4.73108	0.369948
1,3,6,7-Tetrahydroxy-8-(3-hydroxy-3-methylbutyl)-2-(3-methyl-2-buten-1-yl)-9H-xanthen-9-one	414.167	5.818	68854.3	69567.1	1.0255e+07	9.93552e+06	62311.9	69600.1	76237	83770.8	56210.2	6.57606e+06	1.07484e+07	46216.1	56523	49824.2	52806.1	138731	101381	73586.6	96080.1	68873.5	61327	67356.5	45659.4	46629.4	54234.7	46189.5	48700.2	49825.1	1.32231e+06	1.33294e+06	67899.5	1.05786	0.22726	0.0938681	5.41746	4.80617	-0.611297
1,4-Anhydro-1-(4-carbamoyl-2-thienyl)pentitol	259.051	2.037	109869	166895	123799	128277	306252	162829	149617	123362	120930	143823	133185	107397	110416	1.98621e+06	128786	135480	145857	162774	177717	207322	172003	154005	151003	138092	139738	5.60769e+06	4.93349e+06	2.25102e+06	333189	285289	1.37101e+06	0.824942	0.0837363	0.0211869	5.22607	5.49039	0.264319
1,4-Anhydro-6-O-dodecanoyl-2,3-bis-O-(2-hydroxyethyl)-D-glucitol	434.287	6.02	1.85162e+07	313473	2.84674e+06	140275	898670	1.98227e+06	726738	1.3427e+06	537727	1.02497e+06	609784	330548	6.67188e+06	180960	687156	3.43036e+06	1.59001e+06	576605	1.07786e+06	676322	493702	647328	263685	447266	290877	261182	183175	253920	581194	425065	278733	0.790119	0.425485	0.24563	5.98091	5.73727	-0.243633
1,4-Bis((2-aminoethyl)amino)-5,8-dihydroxy-9,10-anthraquinone	356.147	3.778	571331	501528	211579	84692.7	185022	70879.1	72561.7	68194.8	70733	75818.4	218734	68981.4	69507.4	3.09137e+06	73044.8	127645	68816.5	409610	372383	66615.4	70782.8	69578.6	70145.1	69156	65055.8	68183	71494.1	1.72451e+06	196610	224597	71975.7	0.114782	0.325924	0.163552	5.19735	5.06645	-0.130898
1,4-Cyclohexadiene	80.0626	4.144	335820	273790	2.05267e+06	5.8081e+06	347544	258575	284359	225162	307140	7.35289e+06	6.37634e+06	73331.3	264854	66486.3	306510	455162	338196	525506	481881	305538	333982	394886	372640	400736	92183.5	238497	72820	67854.1	1.00054e+06	1.00748e+06	817096	0.901217	1	1	5.71923	5.4209	-0.298326
1,4-Dimethoxy-1,2,3,4,5-cyclohexanepentayl	139.075	8.132	22147.5	301186	333857	360760	170835	721319	33116.8	518852	124842	256206	431667	115614	29387.7	89519.3	134007	71202.5	209635	64075.1	124828	51115.2	58330.7	164606	48112.1	26247.3	147320	41782.1	128601	55368.9	196164	95265.6	263635	1.54722	0.18653	0.0690475	5.20385	4.90272	-0.301132
1,4-Piperazinediylbis[(3,4,5-trimethoxyphenyl)methanone]	474.199	3.499	1.08297e+06	2.10017e+06	1.82805e+06	1.68036e+06	414282	159308	690492	157677	665554	1.69481e+06	1.61735e+06	243998	309011	793881	697643	703545	1.31745e+06	6.26775e+06	6.97367e+06	975833	1.27871e+06	559749	491930	1.43283e+06	1.41784e+06	310302	239586	1.10379e+06	2.8528e+06	2.31569e+06	3.28969e+07	0.846532	0.727901	0.57142	5.8385	6.01495	0.176449
1,4,8-Triazaspiro[4.5]decan-2-one	155.106	2.171	429663	448252	522198	476764	428405	314937	1.44167e+07	1.07866e+07	612003	1.82139e+07	2.21492e+06	478834	463533	472652	593108	6.30909e+06	8.623e+06	1.24009e+07	1.73678e+07	7.98858e+06	9.56546e+06	9.42637e+06	422312	374326	2.27902e+06	815525	1.31414e+06	563107	3.7371e+06	3.39458e+06	542485	0.658556	0.289522	0.137068	6.02971	6.4312	0.401489
1,5-Di-O-acetyl-2,3,4,6-tetra-O-methylhexitol	322.162	2.239	215131	203130	306518	171378	288411	253561	6.8103e+06	3.05985e+06	182434	5.53586e+06	578905	154390	105600	195960	295920	3.855e+07	1.74451e+07	4.07892e+06	9.88891e+06	6.5554e+06	5.57241e+06	1.09255e+07	348120	86002.4	2.27141e+06	199506	611658	226564	3.09607e+06	2.62466e+06	276476	1.07695	0.0920506	0.0241244	5.62966	6.26999	0.640332
1,5-Dihydroxy-3,4-dimethoxy-10-methyl-9(10H)-acridinone	301.094	3.1855	2.97451e+07	3.77071e+07	2.73195e+07	2.62781e+07	5.07477e+07	3.98235e+07	3.05439e+07	1.82363e+07	1.7611e+07	2.13183e+07	2.37573e+07	8.37387e+07	7.18655e+07	1.64958e+07	2.58983e+07	5.30839e+06	1.088e+07	4.31933e+07	1.76081e+07	2.49309e+07	2.53484e+07	8.03715e+06	3.0633e+07	1.3904e+07	1.25696e+07	2.07721e+07	2.00446e+07	1.62706e+07	3.26529e+07	3.00427e+07	4.44119e+06	1.25913	0.0468924	0.00914629	7.49318	7.23724	-0.25594
1,5-Dimethyl-5-(3-oxo-1-cyclohexen-1-yl)-2,4,6(1H,3H,5H)-pyrimidinetrione	250.095	2.603	5.61422e+06	6.04214e+06	7.25351e+06	6.53102e+06	5.09213e+06	4.2119e+06	4.53752e+06	2.96665e+06	7.69113e+06	6.17537e+06	6.22952e+06	7.94884e+06	6.93519e+06	7.47095e+06	9.16743e+06	4.65388e+06	5.82843e+06	8.71388e+06	8.11235e+06	5.16749e+06	7.14914e+06	4.50711e+06	4.89561e+06	5.33681e+06	4.96799e+06	1.25708e+07	1.17381e+07	9.56039e+06	7.18385e+06	7.13205e+06	6.13204e+06	0.980179	0.557078	0.376095	6.76802	6.83779	0.0697707
1,6-HEXANEDIAMINE	116.132	0.58	2.06828e+06	3.5652e+06	6.76699e+06	4.70109e+06	3.52267e+06	4.39898e+06	4.12854e+06	2.28729e+07	3.4021e+06	4.07963e+06	2.40515e+06	1.61285e+06	4.76235e+06	1.71699e+06	2.65994e+06	1.96219e+07	1.94237e+06	3.7398e+06	4.70012e+06	3.75111e+06	4.17062e+06	4.02722e+06	1.35592e+06	1.09291e+06	2.28978e+06	1.14678e+06	2.15072e+06	1.59054e+06	6.67868e+06	6.12649e+06	1.61482e+06	0.477652	0.289522	0.137068	6.58424	6.44103	-0.143202
1,6-Hexanediol diacrylate	226.12	3.892	2.48671e+07	2.63663e+07	9.04137e+06	7.84902e+06	5.73552e+06	5.60355e+06	1.18479e+07	6.92819e+06	5.04296e+06	7.09176e+06	6.85194e+06	5.95619e+06	5.03652e+06	1.18346e+07	5.89897e+06	5.84823e+06	9.7737e+06	1.53338e+07	1.65514e+07	1.06988e+07	1.31056e+07	1.31459e+07	1.57188e+07	7.10625e+06	5.25164e+06	1.48524e+07	1.26251e+07	1.58362e+07	1.34727e+07	1.25477e+07	3.58116e+07	0.469572	0.24386	0.103523	6.93061	7.03135	0.100745
1_2-Diaminobenzene	108.069	10.8681	7.48805e+06	5.8339e+06	6.59898e+06	6.44614e+06	5.65416e+06	5.54346e+06	7.64937e+06	5.02179e+06	5.3383e+06	7.60034e+06	7.86307e+06	5.85374e+06	7.50275e+06	8.52915e+06	5.0864e+06	5.42929e+06	5.85984e+06	8.74296e+06	3.51789e+06	6.93937e+06	7.24746e+06	2.05542e+06	5.99848e+06	4.4922e+06	5.71378e+06	5.3444e+06	5.39054e+06	2.59678e+06	5.26191e+06	6.49303e+06	2.94485e+06	0.952876	0.128451	0.0394817	6.81622	6.69806	-0.118168
1_3_8-Naphthalenertriol	176.047	2.535	177732	76881.7	350139	370833	1.13212e+06	978615	8.46577e+06	5.07668e+06	482458	288647	339888	156798	117221	94457.4	509856	642048	567801	331049	332280	428085	504633	8.25161e+06	8.2541e+06	628350	581504	77407.7	80123.5	69007.6	1.73558e+06	1.58941e+06	413671	0.0904436	0.772803	0.634669	5.63154	5.69089	0.0593581
1_4-Lactone	86.037	1.064	1.68374e+08	1.68116e+08	163460234	177239446	1.2915e+08	7.91986e+07	7.23545e+07	1.22999e+08	1.26181e+08	1.75646e+08	2.44047e+08	1.59406e+08	2.55684e+08	2.8509e+08	3.02494e+07	1.59939e+08	1.68518e+08	1.79935e+08	1.00827e+08	1.5801e+08	1.82412e+08	6.41861e+06	1.70292e+08	2.99221e+07	1.54406e+08	1.29255e+08	1.3279e+08	3.20737e+07	149950736	3.4834e+07	4.04036e+07	0.873739	0.344573	0.178112	8.19081	7.93384	-0.256966
1_6_6-Trimethyl-2_7-dioxabicyclo[3.2.2]nonan-3-one	184.11	4.5098	2.50894e+06	3.59772e+06	6.68582e+06	7.27924e+06	1.60547e+07	1.34082e+07	4.75593e+06	6.29867e+06	1.16539e+07	5.09327e+06	5.32492e+06	3.01846e+06	3.07427e+06	6.55891e+06	1.19821e+07	1.46373e+06	2.60129e+06	6.55747e+06	6.8683e+06	2.64442e+06	2.7226e+06	4.51406e+06	4.61012e+06	1.95289e+06	2.29906e+06	1.93976e+06	2.13701e+06	6.67421e+06	6.54366e+06	6.4591e+06	9.63401e+06	0.936572	0.100148	0.0273955	6.76688	6.54161	-0.225272
1_7-Dimethylxanthine(paraxanthine)	180.065	1.8275	2.99943e+07	2.77208e+07	652424	275376	7.08421e+07	4.25872e+07	306166	242340	275951	257821	291398	186571	349430	172359	109716	331682	224149	307230	422315	8.01625e+07	8.29602e+07	280279	183660	201455	184203	196354	155089	254908	2.35134e+06	1.89326e+06	480797	0.190826	0.384225	0.209978	6.06368	5.71561	-0.34807
1_8-Diazacyclotetradecane-2_9-dione	226.168	2.2715	219002481	4.47955e+08	5.95628e+08	9.59194e+08	5.81993e+08	543652054	3.46778e+08	3.44648e+08	4.41819e+08	2.80005e+08	4.12521e+08	1.12738e+08	5.58723e+08	4.16705e+08	2.90633e+08	5.49752e+07	1.09547e+08	2.08053e+08	3.83417e+08	8.0404e+07	1.28381e+08	3.21545e+08	1.49999e+08	4.37093e+07	2.27739e+08	9.55719e+07	252327977	1.17119e+08	6.07604e+08	5.72497e+08	5.34039e+08	1.87841	0.00193113	0.000101454	8.6038	8.16364	-0.440156
10-DesacetyltaxuyunnaninC	462.26	3.527	306965	361078	179984	117270	113768	107844	157949	106167	124311	157402	182838	106733	96637.5	82528.6	121942	307210	206129	154848	169154	152145	161425	164607	161181	91900.7	101527	122510	110757	98784	488892	431459	4.54548e+06	0.00765218	0.859657	0.768812	5.15472	5.15836	0.00364071
10-hydroxydecanoicacid	188.141	4.868	2.91623e+07	3.58618e+07	4.12766e+07	4.43915e+07	7.27987e+07	5.3743e+07	4.30323e+07	2.93118e+07	1.53452e+08	3.68956e+07	4.26275e+07	3.31715e+07	3.91434e+07	5.98635e+07	1.7155e+08	3.85157e+07	4.49235e+07	2.48236e+07	3.24744e+07	5.04327e+07	4.96869e+07	5.04254e+07	4.82808e+07	3.78719e+07	3.83976e+07	2.62353e+07	21561235	5.96183e+07	5.22779e+07	5.46351e+07	1.68831e+08	0.037344	0.886597	0.803613	7.66064	7.63249	-0.0281511
10-Oxodecanoate	186.125	5.524	3.47141e+07	3.70455e+07	3.05812e+07	1.12403e+07	78291232	5.97144e+07	5.84943e+07	4.09529e+07	2.80689e+08	3.09048e+07	3.29889e+07	7.26344e+07	7.50071e+07	7.66636e+07	3.0165e+08	2.7537e+07	2.74071e+07	5.8224e+07	5.64567e+07	3.58378e+07	3.58855e+07	7.14495e+07	7.44415e+07	2.64992e+07	2.55851e+07	3.211e+07	2.77147e+07	8.4006e+07	6.40543e+07	6.39329e+07	186615973	0.107512	0.557078	0.376095	7.69801	7.67243	-0.0255758
10-Undecenoic acid	184.146	4.569	1.46179e+07	1.66153e+07	2.64846e+07	2.1089e+07	3.55904e+06	2.76593e+06	9.62841e+06	6.49261e+06	4.92266e+06	2.10365e+07	2.05366e+07	1.25305e+07	1.11462e+07	1.029e+07	7.01294e+06	8.314e+06	1.12953e+07	8.46875e+06	8.37725e+06	15189253	1.67745e+07	1.40492e+07	1.93429e+07	1.25339e+07	9.36837e+06	1.2394e+07	1.10844e+07	1.59748e+07	1.51401e+07	1.37289e+07	3.76851e+07	0.246783	0.93468	0.874287	7.02906	7.06579	0.0367277
10,12-TRICOSADIYNOIC ACID	346.287	6.801	3.48384e+06	3.11228e+06	3.30642e+06	3.38021e+06	2.02338e+06	1.94974e+06	2.18889e+06	1.38819e+06	5.19515e+06	3.13799e+06	3.05343e+06	1.89724e+06	1.90536e+06	1.86846e+06	5.20435e+06	3.60472e+06	5.70974e+06	4.11711e+06	3.60275e+06	1.6942e+06	1.61551e+06	2.24415e+06	2.18692e+06	4.6971e+06	4.07657e+06	3.18373e+06	2.59841e+06	2.75143e+06	5.42114e+06	4.45037e+06	1.15365e+07	0.951652	0.275836	0.125092	6.40634	6.49775	0.0914127
11-cis-Retinol	286.229	3.926	1.67739e+06	1.77111e+06	589114	586528	319505	188761	470343	208190	1.83718e+06	443822	478727	188208	186243	239120	2.10013e+06	4.3935e+06	4.57154e+06	5.35739e+06	6.73653e+06	194200	222941	469747	595560	4.49731e+06	3.88897e+06	387151	352403	287747	5.4733e+06	4.51573e+06	3.40038e+07	1.41801	0.159621	0.0556167	5.6641	6.07875	0.414646
11-Deoxocucurbitacin I	500.314	5.891	174723	145346	147145	143587	139323	149088	2.90291e+07	1.08293e+07	177651	1.66642e+07	1.42419e+06	160710	131091	129374	133086	1.45921e+08	1.14164e+08	1.83294e+07	3.15375e+07	2.5384e+07	1.82643e+07	7.19628e+07	1.53578e+06	160063	8.97499e+06	114951	2.61802e+06	168708	8.50732e+06	8.17199e+06	226448	1.12863	0.108621	0.0310252	5.68606	6.69145	1.00539
11(E)-Eicosenoic Acid	310.287	8.208	2.47609e+06	1.83282e+06	2.22838e+06	2.19222e+06	211402	285101	498380	1.03664e+06	212545	1.66177e+06	2.17641e+06	600512	598824	1.76348e+06	301092	3.51614e+06	5.65746e+06	465965	397265	680161	560548	401509	380236	3.51643e+06	4.05361e+06	1.81162e+06	2.10251e+06	929810	1.61381e+06	1.49195e+06	1.33829e+06	0.442635	0.838804	0.73446	5.96621	6.03664	0.0704237
12-Crown-4	176.105	3.064	3.33504e+06	4.17231e+06	3.38399e+06	3.33211e+06	3.45357e+06	2059322	1.72689e+07	7.35767e+06	3.61402e+06	1.67003e+07	3.73375e+06	3.5531e+06	2.5595e+06	2.72335e+06	3.58904e+06	5.9022e+07	3.33144e+07	1.63134e+07	1.81915e+07	1.94166e+07	1.058e+07	1.99038e+07	3.32874e+06	2.4112e+06	7.29617e+06	3.42664e+06	4.15483e+06	2.66982e+06	1.06722e+07	7.99084e+06	4.04925e+06	1.14168	0.22726	0.0938681	6.6356	6.94858	0.312986
12-Hydroxydodecanoicacid	216.172	5.402	1.55047e+07	1.62361e+07	1.3903e+07	1.30432e+07	962886	773834	1.74431e+06	1.00629e+06	2.44787e+06	1.19188e+07	1.28561e+07	4.72336e+06	4.78441e+06	7.21332e+06	2.388e+06	3.23883e+07	3.43022e+07	1.67332e+06	1.56479e+06	3.21771e+06	3.23198e+06	1.79052e+06	1.80305e+06	3.4794e+07	3.18159e+07	1.03904e+07	8.18437e+06	8.2854e+06	9.47241e+06	9.65474e+06	2.03465e+07	0.561866	0.797906	0.667331	6.68303	6.80428	0.121251
12-oxo Phytodienoic Acid	292.203	7.396	2.04955e+06	3.07695e+06	2.78223e+06	2.31652e+06	1.04541e+06	480923	757043	433541	561343	2.09451e+06	2.35697e+06	436688	173513	114837	681538	273194	411499	572538	490094	389311	467064	933455	697586	376266	295274	220406	140449	252786	1.37434e+06	1.19048e+06	2.1492e+06	1.37024	0.0920506	0.0241244	5.94348	5.59607	-0.347413
13(S)-HOTrE	294.219	5.45613	7.20062e+06	2.04968e+07	2.30188e+07	3.49918e+07	3.41644e+07	2.20755e+07	1.76929e+07	1.76255e+07	1.80876e+07	1.53679e+07	2.62586e+07	5.63422e+06	1.56714e+07	1.17586e+07	8.30533e+06	3.33782e+06	5.1108e+06	9.32766e+06	2.16779e+07	1.78295e+06	4.59531e+06	9.70745e+06	6.26437e+06	2.12455e+06	1.08203e+07	4.34722e+06	5.54118e+06	3.45123e+06	2.20742e+07	2.1104e+07	1.64572e+07	1.78566	0.00172714	7.82e-05	7.23758	6.74542	-0.492162
13,14-dihydro Prostaglandin F1?±	358.271	6.379	1.97079e+06	5.49404e+06	4.25806e+06	6.57031e+06	7.69745e+06	7.0658e+06	4.06408e+06	7.41492e+06	3.73533e+06	3.56547e+06	6.56373e+06	1.31471e+06	3.13911e+06	3.02014e+06	1.26661e+06	373962	831653	2.11561e+06	4.49448e+06	319294	809656	1.35067e+06	729885	204389	3.22489e+06	496959	998899	367804	4.95911e+06	4.6039e+06	2.44255e+06	1.99773	0.00134061	3.4e-05	6.6238	5.93287	-0.690923
15-[(1-Carboxy-3-methylbutyl)amino]retinal	413.292	4.334	9.45957e+06	1.11639e+07	8.34264e+07	8.56941e+07	3.92035e+07	2.66085e+07	3.39679e+07	2.12626e+07	2.19741e+07	8.14077e+07	8.47101e+07	1.39581e+07	1.42985e+07	1.54286e+07	1.95113e+07	2.27175e+07	2.39429e+07	6.44126e+07	6.49242e+07	2.23149e+07	2.27986e+07	3.61477e+07	3.74747e+07	2.4274e+07	2.18036e+07	5.92164e+07	4.87602e+07	1.82641e+07	4.95535e+07	3.8448e+07	7.31623e+07	0.0768947	0.772803	0.634669	7.45885	7.49509	0.0362408
15-Crown-5	220.131	3.064	698370	1.29709e+06	2.03105e+06	1.8368e+06	1.44204e+06	1.1226e+06	1.8601e+06	1.03728e+06	4.05044e+06	1.13837e+06	1.28538e+06	4.19003e+06	3.90492e+06	1.15972e+06	4.57791e+06	302431	257577	1.18513e+06	2.21389e+06	404773	393017	1.98113e+06	1.70054e+06	161577	309413	591131	376326	1.0303e+06	1.64592e+06	1.67208e+06	3.56228e+06	0.774865	0.0920506	0.0241244	6.21961	5.83996	-0.37965
15-Fluororetinal	302.203	2.341	101694	148669	160306	227894	166299	146835	1.1185e+06	554991	138096	3.12079e+06	155118	68632.7	138131	123775	112146	8.50661e+06	4.61224e+06	1.72515e+06	4.03089e+06	3.67251e+06	2.99105e+06	5.09376e+06	71221.8	57636.5	1.01657e+06	75797.4	259705	74399.7	755668	618223	167638	1.28543	0.425485	0.24563	5.3441	5.85855	0.514447
15-Hydroxypentadecanoic acid	258.219	6.717	5.24064e+06	4.9507e+06	4.48528e+06	3.90598e+06	3.22166e+06	3.0037e+06	2.71449e+06	2.66115e+06	4.506e+06	3.75495e+06	4.7106e+06	3.25385e+06	3.16969e+06	3.8156e+06	4.31369e+06	4.5403e+06	4.93811e+06	3.91772e+06	3.29161e+06	5.81836e+06	5.11121e+06	2.66205e+06	2.99991e+06	5.13556e+06	4.79978e+06	5.0631e+06	4.40872e+06	4.38997e+06	3.71616e+06	3.39787e+06	4.32096e+06	0.909681	0.257718	0.113919	6.57132	6.63247	0.0611478
15-OxoEDE	322.251	6.012	214788	118437	126539	123238	70849	119575	69850.1	117936	71115.5	100483	70436	103661	97344	107500	119507	240455	258393	124663	83873.4	84853.2	110264	112234	158872	147911	196205	63533.7	61625.2	61684.7	371813	341802	149285	0.388841	0.675667	0.511239	5.01282	5.06843	0.0556106
15S-hydroxyeicosatrienoic acid	322.251	6.408	1.24646e+06	901387	945704	1.16582e+06	831900	1.44233e+06	821608	1.25722e+06	1.00592e+06	1.62786e+06	1.21181e+06	427767	950819	1.16913e+06	948056	1.82486e+06	1.98853e+06	1.12644e+06	1.45312e+06	460129	614109	468541	427024	1.30308e+06	1.26365e+06	1.86446e+06	1.73338e+06	926129	1.22784e+06	1.80066e+06	969644	0.352655	0.700919	0.540927	6.0115	6.01397	0.00247706
16-Hydroxyhexadecanoic acid	272.235	6.4815	6.52235e+07	6.34441e+07	7.59408e+07	5.66897e+07	2.64332e+07	2.55277e+07	2.94812e+07	3.00709e+07	3.87215e+07	3.72948e+07	6.49854e+07	3.56855e+07	2.86566e+07	4.6814e+07	3.61806e+07	6.39592e+07	5.26356e+07	3.50393e+07	2.78438e+07	6.20867e+07	5.27712e+07	2.66983e+07	3.05972e+07	4.79101e+07	4.1009e+07	6.16921e+07	5.86779e+07	5.68787e+07	3.6286e+07	3.11064e+07	3.79952e+07	0.237289	0.838804	0.73446	7.62001	7.65068	0.0306661
17-(5-Hydroxy-5-methyl-2-hexanyl)-10,13-dimethylhexadecahydro-1H-cyclopenta[a]phenanthrene-3,7,12-triol	422.34	7.266	1.99633e+07	1.21114e+07	1.04466e+07	5.2538e+06	7.56405e+06	6.47541e+06	1.09616e+07	7.60474e+06	1.4045e+07	1.00014e+07	1.02854e+07	5.53157e+06	5.68336e+06	8.91533e+06	1.44711e+07	1.60532e+07	1.69362e+07	9.95563e+06	8.1012e+06	8.22808e+06	7.73289e+06	1.2578e+07	6.13949e+06	7.78052e+06	5.89656e+06	9.36318e+06	1.22648e+07	4.38018e+06	4.46186e+06	5.63283e+06	1.69895e+07	0.386321	0.816475	0.700611	6.95295	6.96829	0.015344
1794967	285.23	6.308	5.75825e+06	6.91772e+06	6.13568e+06	3.94696e+06	4.04891e+06	4.55344e+06	4.36955e+06	4.98695e+06	3.58672e+06	3.30601e+06	4.68459e+06	3.35213e+06	4.38178e+06	5.74578e+06	4.00672e+06	4.89369e+06	5.00595e+06	5.24862e+06	4.7789e+06	4.33275e+06	4.15365e+06	5.31621e+06	4.68462e+06	6.26616e+06	6.27738e+06	5.89796e+06	6.65723e+06	6.56668e+06	5.58983e+06	5.15646e+06	6.41147e+06	0.623861	0.22726	0.0938681	6.66138	6.71778	0.0563968
17α-Hydroxyprogesterone	330.218	3.373	2.21834e+06	2.09149e+06	2.66138e+06	2.78969e+06	2.47188e+06	1.78387e+06	2.2966e+06	1.21382e+06	1.67212e+06	1.77807e+06	2.12114e+06	1.37816e+06	1.22175e+06	297856	1.82547e+06	882716	1.0386e+06	2.47801e+06	1.82562e+06	1.56864e+06	2.23413e+06	1.6753e+06	2.40774e+06	1.89006e+06	1.67349e+06	2.96421e+06	2.59156e+06	363344	2.7205e+06	2.61837e+06	6.02635e+06	0.0723568	0.993973	0.981969	6.22335	6.21253	-0.0108196
18-β-Glycyrrhetinic acid	470.343	4.293	419375	919790	981884	1.97915e+06	981110	908977	6.61441e+06	3.37587e+06	801875	5.34302e+06	946822	245237	1.01047e+06	840038	404128	3.14241e+07	1.27069e+07	4.38591e+06	6.75684e+06	5.39891e+06	4.26913e+06	7.3249e+06	334273	258997	1.88359e+06	298493	1.05016e+06	255103	3.04099e+06	3.06026e+06	842387	0.916933	0.557078	0.376095	6.07861	6.28731	0.208701
1D-chiro-inositol	180.063	1.4995	4.31755e+06	8.14985e+06	3.76506e+06	3.61588e+06	2.22742e+07	1.72807e+07	826013	1.04133e+06	7.065e+06	3.01606e+06	4.34158e+06	3.18041e+06	2.96353e+06	5.18491e+06	8.9667e+06	3.38434e+06	2.26763e+06	4.83361e+06	3.71602e+06	1.2291e+07	1.53673e+07	2.39951e+06	797501	1.27322e+06	2.86304e+06	2.52828e+06	3.50468e+06	4.19864e+06	5.99743e+06	2.90004e+06	1.98677e+06	0.470091	0.557078	0.376095	6.63254	6.55588	-0.0766548
1H-Imidazo[1,2-a]pyrimidin-4-ium	120.056	9.993	64875.2	150851	134118	142618	53215.7	157444	147836	191840	155930	394982	9254.92	57390.2	324378	167531	143164	589201	109138	70045.9	199916	141817	182574	84109.2	304296	40208.9	89560.3	374214	65858.6	141209	167101	246967	249583	0.276888	0.993973	0.981969	5.06415	5.14497	0.080829
1H-Pyrazol-1-ylacetonitrile	107.049	10.6523	1.71106e+06	3.27999e+06	2.00096e+06	2.35644e+06	2.13867e+06	1.92243e+06	2.01565e+06	2.01388e+06	1.8504e+06	2.55254e+06	1.27308e+06	1.61736e+06	1.53855e+06	1.74428e+06	1.98389e+06	1.80377e+06	2.04382e+06	1.81465e+06	1.75684e+06	2.01517e+06	2.0107e+06	1.61696e+06	1.72015e+06	1.7638e+06	1.75386e+06	1.80426e+06	1.54971e+06	1.65103e+06	2.5261e+06	1.98913e+06	2.93017e+06	0.783898	0.485589	0.306426	6.29012	6.25531	-0.0348116
2'-Deoxy-2'-[2-(5-methyl-2,4-dioxo-3,4-dihydro-1(2H)-pyrimidinyl)ethyl]uridine	380.135	2.983	516078	544354	441024	561766	86144.7	114004	281921	88912.4	294486	490031	423135	175504	74032.1	103850	356763	576075	979653	1.5889e+06	1.9777e+06	553713	652621	543381	451131	616818	602230	164163	74544.3	173329	773402	759165	2.97039e+06	1.32182	0.0571346	0.012248	5.36784	5.68893	0.321092
2'-Deoxyuridine-5-monophosphate	308.035	3.225	412962	515404	1.52943e+06	240504	305993	618943	188475	1.3283e+06	560511	178781	396663	297962	868798	1.487e+06	112122	101824	130243	178999	149075	374242	201953	132207	237317	101914	320881	113609	315850	276469	733311	636826	244275	1.5781	0.0035593	0.000268667	5.69674	5.2489	-0.447835
2'-Hydroxydaidzein	270.052	2.952	155586	184728	210724	234802	187324	188796	259419	283922	175738	237441	167777	137020	173405	159409	164573	548308	350989	211880	276655	223714	191975	332898	396657	122252	164165	133871	153703	129001	2.15348e+06	1.93318e+06	2.42914e+07	0.668433	0.859657	0.768812	5.28516	5.33921	0.0540467
2'_4'-Dihydroxyacetophenone	152.047	2.97567	442563	473426	416004	514460	1.66129e+06	1.39583e+06	2.2219e+07	1.33093e+07	429925	475434	373027	1.79364e+06	1.57442e+06	550161	499791	740115	837452	1.05264e+06	1.82582e+06	1.59521e+06	1.64888e+06	2.75399e+07	2.69595e+07	803406	826564	575399	553061	674415	4.35171e+06	4.23865e+06	682877	0.214729	0.305669	0.149881	6.0401	6.15852	0.118425
2-({6-O-[(2R,3R,4R)-3,4-Dihydroxy-4-(hydroxymethyl)tetrahydro-2-furanyl]-D-glucopyranosyl}oxy)-2-methylbutanenitrile	393.163	2.291	199740	218613	235604	249741	1.50733e+07	1.08149e+07	193810	146599	204044	236906	193990	109262	191780	144654	197280	122391	134738	179866	214378	129709	142284	202104	122643	99106.5	118091	130947	122199	111140	223771	202117	246139	0.883716	0.0152907	0.00207754	5.5378	5.14837	-0.389434
2-(1H-Benzimidazol-2-yl)ethanamine	161.095	11.1642	597862	800543	914726	913425	1.20379e+06	827608	1.18734e+06	795867	963073	781833	924219	943544	1.00934e+06	954047	993989	1.10808e+06	1.03846e+06	1.15004e+06	1.14886e+06	1.07812e+06	1.07627e+06	1.46621e+06	1.32997e+06	1.08288e+06	1.30306e+06	1.44655e+06	1.09118e+06	1.23549e+06	1.55294e+06	1.37068e+06	1.5074e+06	1.83977	0.00193113	0.000101454	5.95548	6.06954	0.114065
2-(2-(4-Nonylphenoxy)ethoxy)ethanol	308.234	5.65867	3.18161e+06	7.89666e+06	8.13854e+06	1.08528e+07	5.56126e+06	1.42539e+07	3.18962e+06	3.80679e+06	5.73126e+06	9.4878e+06	5.05997e+06	2.84669e+06	2.89724e+06	2.56658e+06	2.8695e+06	867395	1.64982e+06	3.88833e+06	3.7949e+06	664540	1.85722e+06	2.4e+06	2.09064e+06	466966	4.63199e+06	1.5179e+06	2.20804e+06	1.11898e+06	7.48736e+06	7.83081e+06	5.52115e+06	1.7836	0.00193113	0.000101454	6.72106	6.24882	-0.472243
2-(2-Ethoxyethoxy)ethanol	134.094	2.037	1.10295e+07	1.32826e+07	1.19229e+07	1.0144e+07	1.14733e+07	1.40715e+07	1.0894e+07	7.5593e+06	1.05814e+07	1.3686e+07	8.70986e+06	6.61108e+06	1.10185e+07	7.46166e+06	9.90944e+06	5.33082e+06	6.57789e+06	8.5098e+06	1.05672e+07	6.73629e+06	7.06511e+06	8.01816e+06	5.21125e+06	4.18106e+06	4.85069e+06	6.19179e+06	5.70128e+06	4.229e+06	1.92623e+07	16620718	8.09744e+07	1.81574	0.00152163	5.97e-05	7.01487	6.80532	-0.20955
2-(2-Ethoxyphenyl)-7-(2-phenylethyl)-7H-pyrazolo[4,3-e][1,2,4]triazolo[1,5-c]pyrimidin-5-amine	399.179	2.666	325652	286517	1.66309e+06	1.34042e+06	430904	198321	161372	173810	632281	1.10524e+06	1.54569e+06	155013	109092	121224	692709	1.37453e+06	1.55615e+06	2.12557e+06	1.54421e+06	201568	290848	244341	129877	1.32799e+06	1.28191e+06	859974	571940	245989	1.4001e+06	1.31004e+06	3.23536e+06	0.819142	0.325924	0.163552	5.5745	5.80503	0.230529
2-(2-QUINOLYL-6-SULFONIC ACID)-1,3-INDANDIONE	353.035	0.671	4.75307e+06	4.44974e+06	4.37888e+06	5.14477e+06	3.62228e+06	4.26827e+06	3.96026e+06	4.00767e+06	5.92055e+06	5.13751e+06	4.56078e+06	5.30351e+06	4.79545e+06	4.49977e+06	5.63081e+06	5.98009e+06	6.87162e+06	5.20312e+06	4.30487e+06	6.35334e+06	6.85282e+06	3.488e+06	4.87448e+06	8.11335e+06	8.66976e+06	6.92068e+06	7.30531e+06	5.98873e+06	4.19025e+06	4.82424e+06	4.11084e+06	1.49225	0.0114091	0.00143302	6.66204	6.77945	0.117403
2-(2,5-Dioxo-1-pyrrolidinyl)succinate	213.027	1.16	348271	116758	820553	273067	415476	97634	329652	89772.1	583933	199980	434694	121825	357886	136244	179169	370226	377144	287390	514461	401616	439674	132129	335150	101912	367671	696141	172911	449868	696503	446388	620112	0.498703	0.510574	0.328667	5.39416	5.48347	0.0893057
2-(3'-methylthio)propylmalate	222.056	7.148	1.37189e+06	1.25233e+06	1.2734e+06	1.14205e+06	1.24482e+06	1.22729e+06	1.23795e+06	888079	1.13637e+06	919796	1.17819e+06	1.08092e+06	1.16201e+06	898278	1.05362e+06	669869	1.18889e+06	1.02296e+06	859308	985480	1.10697e+06	1.13595e+06	1.1285e+06	1.09108e+06	876819	1.051e+06	1.00918e+06	1.05253e+06	3.88578e+06	3.78131e+06	1.73805e+06	1.17722	0.0468924	0.00914629	6.0547	6.003	-0.0516932
2-(3,4-Dihydroxyphenyl)-3,7-dihydroxy-5-chromanesulfinic acid	338.046	3.215	128945	134232	5.12609e+06	5.83119e+06	141298	134474	145512	126182	165609	3.76959e+06	4.0279e+06	1.86205e+06	1.25143e+06	293973	169711	136434	277341	206349	182833	108372	112563	121667	143663	606493	474290	134958	142586	131955	572897	769260	200982	1.21811	0.275836	0.125092	5.74947	5.25548	-0.493995
2-(3,4-Dihydroxyphenyl)-5,9-dihydroxy-8-(2-hydroxypropyl)-4H,10H-pyrano[2,3-f]chromene-4,10-dione	412.079	3.919	89699.4	89661.1	97982.5	98128.9	92618.7	130373	91337	86766.7	92397.6	95545.9	95031.6	87121.2	85771.9	82919.8	92414.9	84755.7	86880.2	95247	94590.8	84012.5	83901.2	86175.7	89825.7	84136	85595.2	83629.9	84788.4	85342.7	90074.8	167806	91250.6	1.175	0.0688009	0.0162031	4.97036	4.94027	-0.0300976
2-(4-morpholinyl)benzothiazole	220.067	4.207	7.12069e+06	6.38807e+06	7.10614e+06	7.05006e+06	5.9358e+06	5.99787e+06	2.19984e+06	2.42382e+06	5.87304e+06	7.30871e+06	6.43973e+06	2.81147e+06	3.17482e+06	4.25009e+06	5.20421e+06	118312	158961	6.15963e+06	6.19044e+06	5.28421e+06	5.19389e+06	1.9233e+06	1.8124e+06	97328.9	131824	3.8414e+06	3.84678e+06	3.57242e+06	5.21613e+06	4.63629e+06	4.22793e+06	1.13666	0.0520886	0.0106002	6.68976	6.17025	-0.519514
2-(Acetylammonio)succinate	174.04	0.79	2.69556e+06	4.37691e+06	6.36871e+06	6998361	1.67061e+06	1.88365e+06	1.48807e+06	1.16475e+06	3.82985e+06	5.48952e+06	4.73057e+06	3.53709e+06	4.26969e+06	8.65463e+06	4.86305e+06	1.49432e+06	2.81146e+06	5.58536e+06	2.79682e+06	2.89068e+06	4.10776e+06	1.05779e+06	1.51161e+06	4.12855e+06	3.32489e+06	6.51714e+06	7.07529e+06	8.81563e+06	3.39697e+06	3.71681e+06	3.52692e+06	0.0680245	1	1	6.54082	6.53779	-0.00303187
2-(Acetylsulfamoyl)benzoic acid	243.02	2.465	451013	408618	2.78212e+06	2.78017e+06	2.36711e+06	2.51977e+06	3.52642e+07	1.96048e+07	869152	3.03472e+06	2.54197e+06	966077	632329	313884	938654	1.70838e+06	789573	1.16171e+06	1.4554e+06	1.76023e+07	1.95453e+07	4.22866e+07	4.42869e+07	122338	132036	401506	331086	302723	7.66946e+06	7.48458e+06	2.37832e+06	0.35915	0.630276	0.454438	6.27702	6.2109	-0.0661249
2-(Benzoylamino)-2-deoxy-D-glucose	283.105	2.971	459642	611373	127321	209564	1.05285e+06	704588	796578	177586	4.71683e+06	135313	91832.1	138745	114692	146999	6.12019e+06	377285	224205	2.75336e+06	2.59697e+06	544426	553278	736984	727450	68832	87100.5	1.04344e+07	9.33558e+06	194859	1.67394e+06	1.36972e+06	521330	1.04436	0.289522	0.137068	5.50235	5.91662	0.414269
2-(Carboxymethylthio)Benzothiazole	224.992	4.125	65756.1	108755	111786	68187.1	64151.6	100272	63859.6	70122.7	90830.4	86873	110984	303754	269302	96678.5	59254.2	84292.1	62165.2	2.02826e+07	1.92289e+07	271607	259124	59448.9	141630	57785.2	56523.1	127845	127074	55250.5	1.15988e+06	1.07413e+06	1.08284e+07	0.958527	0.93468	0.874287	5.0026	5.30879	0.306184
2-(Diethylamino)ethyl 4-methyl-1-piperazinecarboxylate	243.194	1.239	849229	730377	1.07919e+06	77505.3	852914	765590	1.27099e+06	387371	849849	596631	661707	67294.5	794849	322348	351617	314303	207474	497899	605219	348352	580981	206268	417578	64046.9	318397	109071	1.85905e+06	112051	2.02155e+06	83266.5	841241	0.702182	0.0920506	0.0241244	5.71318	5.4819	-0.231272
2-(Sulfomethyl)-1,3-thiazolidine-4-carboxylic acid	226.992	1.09	166952	1.50675e+06	1.53139e+06	1.92153e+06	1.42372e+06	1.53987e+06	167816	1.77965e+06	196868	1.74049e+06	1.61365e+06	956929	1.49619e+06	1.0183e+06	705806	161800	1.18324e+06	1.34581e+06	1.29539e+06	1.57453e+06	166697	3.92384e+06	1.50024e+06	156101	1.17102e+06	1.10862e+06	985781	206025	1.45014e+06	1.56582e+06	192132	0.429569	0.305669	0.149881	5.97085	5.86968	-0.101165
2-[(11Z,14Z)-icosadienoyl]-sn-glycero-3-phosphoethanolamine	505.317	5.732	2.80451e+07	2.66979e+07	2.06179e+07	2.54257e+07	1.19547e+07	3.05222e+07	1.14025e+07	2.23754e+07	1.64988e+07	2.66435e+07	2.28896e+07	9.6764e+06	2.19327e+07	1.5951e+07	1.5957e+07	6.79657e+06	1.12027e+07	1.80357e+07	1.80446e+07	1.05418e+07	1.32477e+07	4.97025e+06	3.17029e+06	8.92746e+06	1.263e+07	6.78223e+06	8.72775e+06	7.38013e+06	2.24575e+07	2.42874e+07	1.64871e+07	1.97987	0.00303761	0.00021278	7.2925	6.97372	-0.318786
2-[(2-Nitro-1H-imidazol-1-yl)methoxy]-1,3-propanediol	217.069	1.86	155162	154404	1.0013e+08	109684326	157400	154916	155146	153260	364134	1.07783e+08	1.64089e+07	142610	205231	144859	187806	158535	147845	272184	156700	408316	154249	237638	146528	152829	220986	201724	235482	146423	1.53812e+07	1.5218e+07	154026	1.03143	0.797906	0.667331	5.97283	5.28468	-0.688152
2-[(5Z,8Z,11Z)-icosatrienoyl]-sn-glycero-3-phosphoethanolamine	503.301	5.792	1.18134e+07	1.13747e+07	8.42721e+06	9.60894e+06	8.71747e+06	1.66807e+07	7.0805e+06	1.47305e+07	1.51523e+07	1.1336e+07	7.06676e+06	6.27541e+06	1.82823e+07	1.02689e+07	1.11695e+07	5.25719e+06	1.37202e+07	1.61038e+07	1.97296e+07	5.04962e+06	6.08197e+06	2.55224e+06	1.23688e+06	8.58563e+06	1.23201e+07	2.93134e+06	7.85006e+06	3.48719e+06	1.58505e+07	1.37595e+07	1.04552e+07	0.877025	0.213414	0.0849275	7.02664	6.80883	-0.217812
2-[(9E)-9-Octadecenoyloxy]-3-(palmitoyloxy)propyl 2-(trimethylammonio)ethyl phosphate	759.577	13.714	2.36115e+07	2.41453e+07	2.31934e+07	2.77822e+07	1.33781e+07	2.28652e+07	4.46881e+06	1.37004e+07	1.28611e+07	2.4399e+07	2.31614e+07	5.15339e+06	1.15461e+07	1.239e+07	8.87109e+06	7.16187e+06	8.8456e+06	1.28359e+07	1.42955e+07	6.77102e+06	3.80928e+06	3.20935e+06	1.64246e+06	1.01371e+07	8.17092e+06	5.33091e+06	6.30782e+06	5.57742e+06	8.3292e+06	1.00865e+07	5.48086e+06	1.81457	0.00824916	0.000971368	7.18333	6.80986	-0.373467
2-{2-[2-(Allyloxy)ethoxy]ethoxy}ethanol	190.12	3.3	8.5069e+06	1.81998e+07	3.81547e+07	3.61915e+07	2.76754e+07	2.2173e+07	1.37968e+07	1.41018e+07	2.08921e+07	1.12449e+07	1.95927e+07	7.38995e+06	3.07144e+07	2.17261e+07	1.45479e+07	1.85692e+06	3.35828e+06	8.87211e+06	1.2482e+07	3.63684e+06	5.9043e+06	1.17395e+07	1.13529e+07	3.31804e+06	7.56253e+06	7.41991e+06	7.48866e+06	6.1533e+06	2.11414e+07	2.1147e+07	1.94293e+07	1.93005	0.00193113	0.000101454	7.26878	6.81372	-0.455059
2-Acetamido-1,3,4,6-tetra-O-acetyl-2-deoxyhexopyranose	389.131	2.59	74911.7	76104	211199	139574	2.31889e+06	1.77558e+06	1.66015e+07	1.36629e+07	70713.1	157589	138596	66012.2	67218.7	64268.3	95265.6	410815	358732	153475	148628	1.37771e+06	1.66783e+06	3.02159e+07	2.55787e+07	382364	338928	69194.3	69588.8	68998.5	4.83757e+06	4.40721e+06	101394	0.230232	0.537078	0.35189	5.48855	5.67064	0.182093
2-ACETYL-3,5-DIMETHYLBENZO(B)THIOPHENE	204.061	0.692	2.48246e+07	2.52154e+07	3.39626e+07	4.44586e+07	4.11193e+07	3.48432e+07	3.09123e+07	2.52848e+07	1.90072e+07	3.00391e+07	3.58817e+07	1.72496e+07	1.59115e+07	4.02094e+07	2.50478e+07	5.9768e+06	1.11838e+07	1.99743e+07	1.94366e+07	1.07121e+07	1.1262e+07	3.69378e+07	5.55282e+07	1.92038e+07	1.72416e+07	2.47749e+07	2.32181e+07	4.44658e+07	3.42211e+07	2.81366e+07	4.28959e+07	0.829473	0.200244	0.0766636	7.45564	7.2953	-0.160338
2-Acrylamido-2-methyl-1-propane sulfonic acid	207.056	2.254	3.34131e+06	4.17505e+06	4.60996e+06	3.73315e+06	4.11503e+06	3.24485e+06	3.78784e+06	2.79495e+06	3.66599e+06	3.58628e+06	3.95732e+06	4.8226e+06	3.5367e+06	3.89408e+06	4.38768e+06	4.29581e+06	4.32393e+06	2.96048e+06	2.78158e+06	3.96024e+06	3.72031e+06	3.69963e+06	5.5223e+06	5.38503e+06	4.0212e+06	6.20567e+06	5.64097e+06	5.13667e+06	4.40132e+06	4.70571e+06	3.59224e+06	1.0131	0.172674	0.0620417	6.57637	6.63541	0.0590396
2-Amino-1,3,4-octadecanetriol	317.292	4.81	525778169	3.05031e+08	1.94821e+08	2.15813e+08	1.73403e+08	183646511	3.1336e+08	5.20938e+08	225044334	1.90819e+08	2.83432e+08	1.44969e+08	3.47098e+08	3.85547e+08	7.37359e+07	239392626	6.60865e+07	1.22423e+08	1.44201e+08	2.17973e+08	1.36432e+08	9.43804e+07	1.23052e+08	2.72838e+08	2.69077e+08	9.52173e+07	1.70681e+08	6.29981e+07	3.57774e+08	2.9694e+08	7.40259e+07	1.57806	0.00734917	0.000794384	8.42271	8.12343	-0.299275
2-Amino-1,4-bis(aminooxy)-1,4-butanedione	163.059	0.576	1.55625e+07	1.29587e+07	1.37208e+07	2.05549e+07	1.60374e+07	1.13912e+07	1.3929e+07	1.01896e+07	1.93587e+07	1.96666e+07	1.56262e+07	1.47986e+07	1.46915e+07	1.75624e+07	2.15549e+07	1.49708e+07	1.79127e+07	1.38777e+07	1.57669e+07	1.22405e+07	1.22338e+07	1.71971e+07	1.88466e+07	9.00091e+06	1.05714e+07	1.35853e+07	1.03314e+07	1.79572e+07	1.44531e+07	1.68049e+07	1.42177e+07	0.0778946	0.753811	0.602685	7.18036	7.15485	-0.0255067
2-Amino-1H-benzimidazole	133.064	11.3502	1.44161e+06	1.41424e+06	1.65044e+06	1.43781e+06	1.85997e+06	1.4277e+06	1.72696e+06	1.48637e+06	1.54372e+06	1.47596e+06	1.35136e+06	1.18007e+06	1.20657e+06	1.24507e+06	1.4155e+06	1.33957e+06	1.33122e+06	1.43553e+06	1.19521e+06	1.49388e+06	1.2444e+06	1.07345e+06	1.24775e+06	1.14006e+06	1.55896e+06	1.35421e+06	1.31619e+06	1.2219e+06	2.08543e+06	1.40209e+06	2.51922e+06	1.04192	0.128451	0.0394817	6.16109	6.11575	-0.0453373
2-Amino-3-Guanidinopropionate	145.073	1.52867	5.0885e+06	5.22457e+06	5.47514e+06	8.11643e+06	5.42459e+06	4.95878e+06	5.11432e+06	2.67154e+06	3.82841e+06	6.49815e+06	4.72148e+06	9.67887e+06	3.93215e+06	9.08849e+06	8.83557e+06	6.07788e+06	6.76689e+06	6.43432e+06	6.9377e+06	5.26343e+06	6.05548e+06	8.02587e+06	6.64635e+06	6.64189e+06	4.52071e+06	7.35756e+06	7.86212e+06	1.07162e+07	9.58226e+06	6.50357e+06	5.52238e+06	1.05551	0.118197	0.035045	6.73189	6.83646	0.104563
2-amino-4-(4-hydroxy(1,2,5)thiadiazol-3-yl)butyric acid	203.036	0.721	1.16794e+07	8.49069e+06	1.70679e+07	6.03793e+06	1.26495e+07	1.18788e+07	9.53558e+06	1.63705e+07	7.2391e+06	5.54643e+06	4.84239e+06	1.17473e+07	6.64697e+06	6.19518e+06	7.76049e+06	4.06566e+06	7.26034e+06	1.19427e+07	1.57997e+07	7.47743e+06	8.28712e+06	6.388e+06	9.42214e+06	1.14696e+07	1.0406e+07	8.11619e+06	8.82103e+06	7.39876e+06	1.66142e+07	1.21398e+07	1.19431e+07	0.424413	0.909651	0.83879	6.95379	6.92916	-0.0246284
2-Amino-4-thiazolinic acid	146.015	1.97167	6.37719e+06	8.80891e+06	1.77349e+07	1.19291e+07	1.27058e+07	9.83716e+06	3.0856e+06	6.43184e+06	1.07235e+07	4.68129e+06	1.34902e+07	1.20031e+07	7.75399e+06	1.62823e+07	1.13362e+07	1.88832e+06	2.60846e+06	4.98259e+06	3.08223e+06	7.08288e+06	8.1431e+06	2.90382e+06	1.26454e+07	2.47662e+07	1.40219e+07	1.94416e+07	2.02892e+07	2.94154e+07	1.27838e+07	1.40136e+07	6.64021e+06	0.197819	0.993973	0.981969	6.96291	6.91888	-0.0440283
2-amino-4,6-di-tert-butylphenol	221.177	3.806	1.03476e+06	1.00205e+06	856020	1.11795e+06	726384	1.21228e+06	531256	901334	934740	1.06107e+06	1.14544e+06	781200	755028	501838	889134	1.10999e+06	990788	894900	872892	465396	950396	404678	193953	564444	504273	409873	630725	310249	1.51977e+06	1.2825e+06	1.22153e+06	1.1761	0.100148	0.0273955	5.93916	5.77014	-0.169019
2-Amino-6-(1,2,3-trihydroxybutyl)-5,6,7,8-tetrahydro-4(1H)-pteridinone	271.128	1.76133	2.24281e+07	3.73106e+07	9.66584e+07	1.35171e+07	2.37777e+08	5.98973e+07	2.3656e+07	2.09567e+07	3.32958e+08	1.22461e+07	1.42251e+07	3.55195e+07	4.51185e+07	1.44295e+07	2.97714e+08	3.21639e+07	23250897	3.042e+07	2.86393e+08	1.37844e+07	2.17535e+07	2.24245e+08	3.34407e+07	3.46457e+07	7.44364e+07	4.49391e+07	5.22161e+07	1.14384e+08	131077697	1.08062e+08	5.24973e+08	0.47889	0.485589	0.306426	7.57251	7.74856	0.176055
2-Amino-6-methyl-1,7-dihydro-4H-pyrrolo[2,3-d]pyrimidin-4-one	164.07	11.3602	570346	477613	585176	434623	352228	463155	576666	409454	508360	540757	257121	330835	418138	302529	312125	340669	298680	489023	344492	313524	252972	306956	327847	305629	350629	234765	346769	484333	646568	294239	558095	1.36577	0.0428483	0.00786587	5.63552	5.51831	-0.117213
2-Aminoacetophenone;O-Acetylaniline	135.068	1.6345	8.26772e+07	6.27905e+07	1.82417e+08	1.33554e+08	6.72409e+07	3.93667e+07	5.93306e+07	3.14216e+07	1.57234e+08	1.12155e+08	1.54013e+08	8.33865e+07	8.52143e+07	8.70611e+07	2.50289e+07	7.92408e+07	8.68153e+07	1.03786e+08	1.30696e+08	111384021	1.27646e+08	4.09121e+07	6.70704e+07	4.78033e+07	7.79858e+07	1.86938e+08	1.2911e+08	8.03809e+07	1.33189e+08	1.07594e+08	1.12822e+08	0.26646	0.909651	0.83879	7.93004	7.91563	-0.0144104
2-Aminoadenosine	282.108	2.373	5.77511e+06	6.68294e+06	8.1115e+06	5.38971e+06	5.81355e+06	3.83319e+06	5.08125e+06	2.55206e+06	7.15209e+06	7.76452e+06	1.13853e+07	4.53118e+06	4.10684e+06	6.98154e+06	2.6511e+06	1.09251e+07	1.43242e+07	7.49306e+06	7.85773e+06	1.12128e+07	1.03471e+07	7.68527e+06	9.9773e+06	8.69172e+06	2.94583e+06	1.7858e+07	1.1863e+07	1.34099e+07	1.24079e+07	1.01352e+07	1.23759e+07	1.57984	0.0335926	0.00576106	6.75733	6.94278	0.185445
2-Aminobenzhydrazide	151.075	9.03425	535960	488849	910303	430531	879002	496609	579540	502274	1.26856e+06	460755	475024	383128	662381	535833	751719	442870	411039	613147	935595	576797	663484	775157	473530	333744	539466	629861	419567	661318	1.26277e+06	825433	1.65565e+06	0.0817386	0.955614	0.910026	5.76375	5.75288	-0.0108723
2-Aminoethyl (2R)-3-[(1Z)-1-hexadecen-1-yloxy]-2-hydroxypropyl hydrogen phosphate	437.29	6.335	5.16045e+07	2.28222e+07	8.86903e+07	7.1644e+07	4.87098e+07	3.14254e+07	4.47914e+07	2.50737e+07	5.34231e+07	5.4329e+07	8.63417e+07	4.85224e+07	2.87161e+07	3.21455e+07	6.14146e+07	6.29451e+07	7.34134e+07	3.79323e+07	2.26963e+07	1.31281e+08	100705650	5.1873e+07	6.35292e+07	6.89116e+07	6.01864e+07	5.2582e+07	1.58764e+07	4.78644e+07	6.52057e+07	5.55966e+07	155968595	0.587929	0.425485	0.24563	7.65426	7.7319	0.0776397
2-Aminophenol	109.053	8.797	3.74545e+07	3.88875e+07	1.90237e+06	4.09585e+07	37493315	3.73797e+07	329529	3.43335e+07	1.95918e+06	443249	3.00822e+07	2.96578e+07	1.76379e+06	2.62746e+07	3.15156e+07	437474	365114	543718	2.80472e+07	1.5848e+06	1.78561e+06	2.65247e+07	301665	1.55661e+06	1.5467e+06	2.81761e+07	1.56924e+06	2.80347e+07	2.61716e+06	3.75328e+07	1.91328e+06	1.09703	0.0756784	0.018554	6.98645	6.47964	-0.506811
2-Aminotetralin	147.105	5.97833	7.35675e+06	1.78978e+07	8.41706e+06	8495277	1.86541e+07	4.84615e+06	6.39378e+06	5.01586e+06	5.7274e+06	8.6346e+06	7.38728e+06	3.9115e+06	4.97389e+06	5.10505e+06	5.68304e+06	3.94491e+06	5.41827e+06	5.11685e+06	5.93799e+06	4.67988e+06	5.43799e+06	5.24335e+06	1.66729e+07	1.52909e+07	1.64149e+07	5.68795e+06	4.44586e+06	3.40191e+06	6.58056e+06	6.74751e+06	2.17389e+07	0.30843	0.485589	0.306426	6.85684	6.80348	-0.0533647
2-Anilinoacetohydrazide	165.09	9.72414	1.07156e+06	807871	1.2409e+06	1.24973e+06	1.6031e+06	1.10205e+06	994180	988715	2.29051e+06	1.06774e+06	793212	839794	772899	716212	2.11417e+06	985061	781255	812306	1.70237e+06	1.34828e+06	710306	1.45275e+06	970215	716396	958721	638061	637842	1.19307e+06	2.01471e+06	927580	3.06438e+06	0.000622744	0.652127	0.482401	6.02305	6.0004	-0.0226568
2-Arachidonoylglycerol	378.278	2.832	70274.1	70071.1	74085.9	74470.7	71927.3	70478.9	104917	82907.8	66472.1	102897	68551.3	64324.3	63549.2	62495.4	69071.9	254986	154076	95490.6	129080	105823	92284.2	120876	69833.2	61632.5	76419.9	71694.9	72433.9	66459.3	853830	486673	85445.5	1.08391	0.22726	0.0938681	4.86835	4.97511	0.10676
2-Benzimidazolemethanol	148.064	2.686	678515	620189	436843	639582	98751.3	617905	564410	368631	655851	724891	418572	4.65527e+06	4.6325e+06	320309	832743	1.71675e+06	657332	771235	970791	732622	952854	699084	591045	517208	109522	328350	284989	548954	567994	744174	815899	0.539601	0.675667	0.511239	5.80801	5.76937	-0.0386353
2-Benzothiazolsulfonic acid	214.97	2.631	1.36456e+06	608678	1.53255e+06	506032	507503	505869	512703	664769	1.26302e+06	306785	429341	453394	1.64892e+06	1.03431e+06	1.2418e+06	537680	1.01196e+06	768172	895724	491504	477436	4.48555e+06	523792	367585	506980	456009	493842	1.63967e+06	935891	973004	3.74104e+06	0.222038	0.975396	0.945946	5.84717	5.87475	0.0275782
2-benzylidenehydrazine-1-carboximidamide	162.09	10.6954	4.17365e+06	4.76256e+06	4.69189e+06	4.49138e+06	3.9785e+06	5.71229e+06	4.37781e+06	4.45333e+06	5.26221e+06	4.33126e+06	3.01337e+06	4.59699e+06	4.06809e+06	3.81075e+06	5.27412e+06	4.5448e+06	4.18007e+06	4.24554e+06	4.35371e+06	5.19739e+06	5.00438e+06	4.07887e+06	4.06036e+06	4.22799e+06	4.19197e+06	4.03887e+06	3.22816e+06	3.50799e+06	5.79053e+06	5.60858e+06	6.52279e+06	0.386672	0.700919	0.540927	6.63988	6.62934	-0.0105398
2-Carboxy-2_3-dihydro-5_6-dihydroxyindole	195.053	2.3175	3.23413e+06	3.70634e+06	7.26838e+06	8.8723e+06	6.60493e+06	6.66324e+06	2.53937e+07	1.71534e+07	3.29248e+06	8.28133e+06	6.90605e+06	3.25224e+06	3.0495e+06	2.90382e+06	3.81693e+06	2.31694e+06	3.28257e+06	4.22898e+06	4.3018e+06	1.12518e+07	9.68544e+06	3.62753e+07	3.31172e+07	3.38649e+06	3.88231e+06	3.06713e+06	3.09526e+06	3.11949e+06	1.0056e+07	1.00647e+07	2.92289e+06	0.114515	0.859657	0.768812	6.77893	6.74501	-0.0339252
2-Carboxyethyl disulfide	210.001	2.948	122001	120248	127842	123938	127305	114610	1.92109e+06	842282	120087	2.24089e+06	147924	108082	116316	112615	116831	3.05499e+07	7.84485e+06	1.15529e+06	3.82156e+06	2.48279e+06	1.6635e+06	4.22944e+06	111561	105983	653100	109405	201992	108610	637830	715537	131309	0.874234	0.446732	0.26491	5.32074	5.90016	0.579426
2-Chloro-10H-phenoxazine	217.03	13.775	9.82557e+07	1.08635e+07	9.69751e+07	9.54198e+07	2.469e+07	9.11105e+07	8.56166e+07	9.51148e+07	7.28117e+06	8.96562e+07	8.5484e+07	8.87729e+07	7.83241e+07	1.6638e+08	9.68884e+07	1.29487e+07	6.98052e+07	9.77353e+07	9.81822e+07	8.51045e+06	1.00162e+08	8.5679e+07	8.95936e+07	7.39796e+07	7.65138e+07	3.15464e+07	4.96408e+07	1.91315e+07	1.06375e+08	8.91292e+07	1.40729e+08	0.585537	0.630276	0.454438	7.79053	7.71212	-0.0784144
2-Chloro-6-hydroxybenzenesulfonic acid	207.96	0.68	1.80781e+06	2.33463e+06	2.41732e+06	2.9974e+06	1.43972e+06	936183	783049	370362	2.02639e+06	2.87908e+06	2.19638e+06	1.68892e+06	1.58115e+06	953243	2.33214e+06	1.26307e+06	2.29234e+06	2.67048e+06	2.83295e+06	1.83704e+06	2.08991e+06	1.30039e+06	662414	1.51646e+06	1.17018e+06	2.50896e+06	2.27873e+06	1.35038e+06	2.22257e+06	2.31004e+06	2.08963e+06	0.408283	0.859657	0.768812	6.18507	6.24032	0.0552492
2-Chloro-6-phenylhexanoate	225.069	13.667	8.17616e+06	8.42298e+06	8.12851e+06	8.31352e+06	7.84284e+06	6.01853e+06	9.84057e+06	6.69122e+06	6.74294e+06	9.24994e+06	8.62492e+06	3.53241e+06	2.93241e+06	1.69749e+06	5.87445e+06	6.34017e+06	7.45165e+06	1.74138e+07	1.97387e+07	2.44358e+06	2.4659e+06	5.13563e+06	4.79299e+06	2.52962e+06	2.84177e+06	2.39742e+06	2.71858e+06	2.26682e+06	1.2388e+07	1.01673e+07	9.60594e+06	0.0057836	0.137852	0.0443691	6.79544	6.65549	-0.139948
2-coumarate	164.047	1.4085	2.12789e+07	2.98587e+08	6.37677e+07	5.66006e+08	2.5184e+07	1.41934e+08	2.29116e+07	1.02232e+08	7.91795e+08	4.20422e+08	5.5671e+07	2.70677e+08	4.57876e+08	2.91244e+08	4.0969e+08	2.46139e+07	3.72463e+08	4.1883e+08	3.9906e+07	4.75066e+08	2.80358e+07	1.75098e+08	14351760	1.77406e+08	3.20689e+08	8.30621e+08	4.27551e+08	6.08943e+07	2.98354e+07	524558972	5.65517e+07	0.226259	0.909651	0.83879	8.15062	8.17232	0.0216995
2-Dodecylbenzenesulfonic acid	326.191	8.4305	2.01733e+07	2.35221e+07	1.97636e+07	1.62605e+07	4.8697e+06	6.53104e+06	6.38499e+06	9.52465e+06	6.80215e+06	2.21996e+07	1.40795e+07	6.79579e+06	8.69389e+06	1.22754e+07	7.13078e+06	1.50677e+07	2.5131e+07	7.24666e+06	5.7474e+06	1.02783e+07	8.65273e+06	4.66533e+06	4.66199e+06	1.05677e+07	1.40477e+07	1.16158e+07	7.73798e+06	1.36071e+07	1.04194e+07	1.51747e+07	1.34004e+07	0.548503	0.630276	0.454438	7.04699	6.97118	-0.0758039
2-Ethyl-2-phenylmalonamide	206.105	2.33925	2.91264e+07	2.63077e+07	5.01613e+07	3.03239e+07	4.03245e+07	2.01475e+07	2.16e+07	1.02774e+07	4.15362e+07	2.489e+07	1.57561e+07	7.47089e+07	2.812e+07	6.39896e+07	5.21243e+07	5.85488e+07	1.09127e+07	4.51918e+07	3.45261e+07	8.54693e+07	7.00347e+07	4.08877e+07	7.80542e+07	2.49939e+07	1.26752e+07	8.50177e+07	8.79861e+07	146937994	5.92344e+07	4.67292e+07	7.10337e+07	1.16884	0.118197	0.035045	7.47593	7.68133	0.205401
2-Ethylhexyl hydrogen sulfate	210.092	4.107	280277	380221	798311	273717	295044	594896	6.60437e+06	5.42307e+06	490126	7.66615e+06	854745	211767	628650	400315	164648	4.76329e+07	1.80311e+07	4.42882e+06	9.09396e+06	6.56253e+06	4.36852e+06	8.95559e+06	512100	225406	2.38077e+06	378832	782590	97848.9	2.47589e+06	2.47769e+06	407093	0.91544	0.469435	0.285176	5.88564	6.29047	0.404836
2-Ethylhexyl nitrate	175.121	0.78	9.04558e+06	1.01395e+07	8.38711e+06	1.04378e+07	7.39025e+06	5.6803e+06	6.15498e+06	4.24848e+06	2.72157e+06	9.70476e+06	9.15504e+06	4.90413e+06	6.26832e+06	2.83217e+06	2.7777e+06	4.59099e+06	6.1771e+06	7.01659e+06	4.67022e+06	8.15478e+06	6.87568e+06	6.95215e+06	5.84928e+06	1.42232e+06	2.80585e+06	3.79784e+06	3.72982e+06	3.22985e+06	1.02403e+07	9.31881e+06	1.79004e+07	1.17395	0.137852	0.0443691	6.80489	6.64509	-0.1598
2-Ethylhexylphthalate	278.151	7.175	1.94335e+06	2.45424e+06	2.70768e+06	2.33663e+06	2.15025e+06	2.94361e+06	740140	1.97982e+06	1.07238e+06	1.72684e+06	2.09902e+06	1.2519e+06	2.19965e+06	1.67177e+06	1.05956e+06	395122	527386	2.45029e+06	2.2686e+06	1.56272e+06	1.63169e+06	743636	631894	558570	704317	1.52056e+06	1.40035e+06	955943	1.19855e+06	1.06553e+06	1.5669e+06	1.57797	0.0229398	0.00351854	6.26426	6.00507	-0.259192
2-Ethylsulfanyl-1H-benzoimidazole	178.056	3.164	6.17265e+07	6.39779e+07	6.57067e+07	9.46592e+07	4.82478e+07	7.06315e+07	2.73253e+07	4.84434e+07	5.53978e+07	7.61832e+07	5.39774e+07	1.85047e+07	5.56769e+07	3.99467e+07	3.73637e+07	1.15046e+07	1.95694e+07	3.63924e+07	3.59309e+07	2.31547e+07	2.20554e+07	1.59833e+07	1.13322e+07	1.41088e+07	2.47443e+07	1.78386e+07	2.05474e+07	1.3332e+07	5.80649e+07	5.03129e+07	5.83269e+07	2.13552	0.00100619	9.72e-06	7.71547	7.30282	-0.412647
2-Hexenoylcarnitine	257.162	2.72	639147	691797	242564	286960	2.1921e+06	1.74989e+06	1.57171e+06	1.07862e+06	1.59899e+06	157578	224772	168394	224045	539762	1.93972e+06	259878	186196	4.43296e+06	3.71382e+06	198296	166954	1.10463e+06	1.7438e+06	265352	128203	1.45651e+06	1.38571e+06	733678	1.99577e+06	1.92145e+06	3.51053e+06	0.762378	0.816475	0.700611	5.74023	5.83542	0.0951816
2-Hexyl-3-methylenesuccinic acid	214.121	3.0605	6.45306e+06	6.32772e+06	5.21041e+06	3.64907e+06	5.95428e+06	5.01789e+06	8.63237e+06	6.14499e+06	1.50988e+07	4.75327e+06	4.90718e+06	1.59286e+07	1.63358e+07	1.78402e+07	1.76917e+07	1.94306e+07	1.93717e+07	1.20589e+07	1.33642e+07	1.00307e+07	9.45159e+06	1.11136e+07	9.40149e+06	1.65821e+07	1.52292e+07	1.09787e+07	8.95875e+06	1.92128e+07	1.09699e+07	1.01536e+07	2.27398e+07	1.44348	0.0261056	0.00416177	6.87883	7.1218	0.24298
2-Hydrazino-1H-benzimidazole	148.075	10.3334	2.05227e+06	2281811	2.8953e+06	2.27419e+06	2.48428e+06	2.75641e+06	2.9841e+06	1.9812e+06	2.23359e+06	2.44923e+06	1.63176e+06	2.38986e+06	2.38938e+06	1.94771e+06	2.67155e+06	2.70932e+06	1.93244e+06	2.1642e+06	1.68924e+06	2.74143e+06	2.4083e+06	1.76518e+06	1.7601e+06	2.02586e+06	2.38961e+06	1.92961e+06	1.65763e+06	1.93967e+06	2.20391e+06	2.92184e+06	2.90551e+06	0.853011	0.275836	0.125092	6.3638	6.32131	-0.0424884
2-Hydrazinonicotinate	152.046	3.17475	4.76013e+06	5.52564e+06	1.69904e+06	1.8294e+06	2.54447e+06	1.97013e+06	2.63404e+06	1.73156e+06	1.28006e+06	1.62171e+06	1.65903e+06	6.45054e+06	6.15786e+06	4.50853e+06	1.74023e+06	2.57423e+06	3.26172e+06	7.12392e+06	6.9853e+06	5.81619e+06	6.21338e+06	2.88017e+06	3.7118e+06	5.25928e+06	3.9619e+06	2.84047e+06	2.49266e+06	4.69258e+06	3.93774e+06	4.2262e+06	2.91139e+07	0.817544	0.172674	0.0620417	6.43298	6.59206	0.159078
2-Hydroxy-3-(4-hydroxyphenyl)propenoate	180.041	3.59	1.33973e+07	1.55447e+07	1.79502e+07	1.51528e+07	3.63117e+07	2.42749e+07	2.11599e+07	1.21742e+07	1.87287e+07	1.49389e+07	1.56017e+07	1.76855e+07	1.66365e+07	1.15718e+07	1.92595e+07	1.79156e+07	2.01988e+07	2.64705e+07	2.76673e+07	1.48461e+07	1.58803e+07	2.52591e+07	2.67959e+07	1.77937e+07	1.61083e+07	2.05964e+07	2.06692e+07	1.47136e+07	1.73003e+07	1.76965e+07	1.06296e+07	0.678956	0.24386	0.103523	7.23439	7.2975	0.0631169
2-Hydroxy-5,6-dimethoxy-3-[(2E)-3,7,11,15-tetramethyl-2-hexadecen-1-yl]-1,4-benzoquinone	462.334	6.478	999615	1.44477e+06	1.2203e+06	1.24411e+06	1.46429e+06	1.76651e+06	1.53762e+06	1.0991e+06	1.5781e+06	935255	1.35585e+06	1.29302e+06	1.34865e+06	594926	2.09236e+06	3.00889e+06	3.62312e+06	1.66183e+06	1.36819e+06	794459	646512	1.19458e+06	2.03593e+06	3.89919e+06	3.31842e+06	1.05696e+06	806578	424935	1.45178e+06	1.40668e+06	2.13887e+06	0.787468	0.612772	0.427387	6.09277	6.17732	0.0845419
2-Hydroxy2-methylbutyricacid	118.063	1.6885	9.66614e+06	9.37914e+06	9.46056e+06	1.01009e+07	1.08952e+07	8.57212e+06	6.15488e+07	2.41731e+07	8.68471e+06	7.97071e+06	7.87353e+06	3.82041e+06	8.51316e+06	4.22775e+06	6.7068e+06	6.14872e+06	5.79268e+06	9.82564e+06	1.09308e+07	5.77265e+06	5.83802e+06	6.28461e+07	4.84e+07	3.48215e+06	5.37316e+06	5.53582e+06	5.20971e+06	4.57504e+06	1.93062e+07	1.49406e+07	1.05908e+07	0.0473066	0.325924	0.163552	6.99681	6.91517	-0.0816341
2-hydroxycaproicacid	132.079	2.109	870659	801953	788737	516256	616567	279605	1.24205e+06	640469	568942	1.3953e+06	442546	515417	1.13371e+06	283442	564897	6.15654e+06	2.87609e+06	1.31919e+06	2.12175e+06	1.85776e+06	1.43534e+06	1.96025e+06	969019	323227	867541	684564	561573	222741	2.11412e+06	902904	604100	1.07801	0.18653	0.0690475	5.81113	6.03801	0.226882
2-Hydroxymethylserine	135.054	5.61633	1.6839e+06	370763	1.89463e+06	860022	522538	787789	1.29465e+06	1.01242e+06	1.74791e+06	1.29019e+06	1.59571e+06	252918	962823	1.15864e+06	874764	1.12068e+06	1.02369e+06	1.16461e+06	1.39233e+06	1.94977e+06	1.97272e+06	1.00549e+06	467012	307498	1.53056e+06	2.96314e+06	1.50519e+06	1.93022e+06	2.69063e+06	1.8385e+06	824583	0.754387	0.469435	0.285176	5.98186	6.07685	0.0949841
2-Hydroxyvaleric acid	118.062	2.072	6.41514e+08	7.30764e+08	8.5924e+08	8.84934e+08	1360257115	1113834598	1576794063	1017726605	840755014	919167240	8.38058e+08	4.32817e+08	3.77848e+08	1095542200	9.56204e+08	1435551223	1749275302	1900899511	1880963808	9.94008e+08	1108185728	2044467028	2030588421	1720759744	1583342666	1564641950	1417140497	1285138047	1444222945	1436946244	1615636136	1.93017	0.00172714	7.82e-05	8.92875	9.17743	0.248686
2-Isocapryloyl-3R-hydroxymethyl-gamma-butyrolactone	242.151	4.432	3.98453e+06	1.22211e+07	2.8628e+06	7.34585e+06	4.5828e+06	2.91171e+06	3.44674e+06	6.17004e+06	1.71238e+08	3.74445e+06	7.28029e+06	3.63796e+06	6.92954e+06	5.36212e+06	1.88266e+08	2.64262e+06	2.0643e+07	3.79622e+06	3.74463e+06	3.91028e+06	2.75325e+06	4.22269e+06	4.41866e+06	2.1247e+07	2.03956e+07	4.35781e+06	8.08735e+06	7.5779e+06	4.07134e+06	9.53045e+06	2.17067e+08	0.232004	0.753811	0.602685	6.80452	6.89505	0.0905285
2-linoleoyl-sn-glycero-3-phosphoethanolamine	477.285	5.772	1.75088e+07	1.84924e+07	1.71161e+07	16100652	1.59287e+07	1.82053e+07	1.36359e+07	1.51472e+07	3.64333e+07	1.62087e+07	1.33372e+07	1.03869e+07	1.24286e+07	1.32217e+07	3.25905e+07	1.29934e+07	1.98866e+07	1.82014e+07	1.74977e+07	1.39302e+07	1.46859e+07	8.43772e+06	6.90483e+06	1.72578e+07	1.93975e+07	1.75162e+07	2.04972e+07	9.02109e+06	2.48245e+07	2.28463e+07	1.46214e+07	0.0573385	0.838804	0.73446	7.20403	7.18142	-0.0226132
2-Mercaptobenzothiazole	166.986	4.163	3.39196e+06	3.23747e+06	5.82627e+06	5.29592e+06	2.14015e+06	1.89921e+06	1.50042e+06	1.60427e+06	2.50711e+06	5.98331e+06	5.76809e+06	2.91599e+06	3.04735e+06	753215	2.16244e+06	4.52253e+06	4.0301e+06	9.87241e+06	9.58127e+06	2.05101e+06	2.12959e+06	1.39002e+06	1.47968e+06	3.92012e+06	3.76968e+06	610858	622224	880917	3.35779e+06	3.05809e+06	2.85798e+06	0.216738	0.700919	0.540927	6.4488	6.37281	-0.0759931
2-methyl-1,3-thiazolidine-2-carboxamide	146.051	0.579	7.14179e+06	6.92991e+06	7.19485e+06	9.69899e+06	7.37136e+06	5.11898e+06	7.0035e+06	4.15771e+06	8.55891e+06	9.85209e+06	7.2615e+06	6.72216e+06	6.9731e+06	8.67641e+06	3.1647e+06	7.27933e+06	8.0564e+06	7.78965e+06	7.52116e+06	5.88786e+06	5.99302e+06	8.33311e+06	8.14243e+06	4.88182e+06	4.94722e+06	6.05115e+06	5.08875e+06	8.26054e+06	5.39711e+06	7.39467e+06	6.0099e+06	0.291071	0.557078	0.376095	6.85539	6.80028	-0.055107
2-Methyl-1,3-thiazolidine-2,4-dicarboxylic acid	191.025	2.273	1.65373e+06	1.59971e+06	2.51562e+06	2.10097e+06	2.67421e+06	2.50144e+06	5.30916e+06	3.82806e+06	1.80032e+06	1.87221e+06	2.05618e+06	3.00954e+06	2.81269e+06	462612	1.811e+06	1.16433e+06	1.26941e+06	5.19118e+06	4.51792e+06	9.56065e+06	1.17479e+07	4.54484e+06	4.40754e+06	1.113e+06	1.02453e+06	477309	491378	543217	5.72238e+06	5.24802e+06	852988	0.450684	0.859657	0.768812	6.33661	6.30801	-0.0285992
2-methylbutyrylcarnitine	245.162	2.5435	1.59465e+07	1.69639e+07	3.7594e+07	3.63981e+07	2.2926e+07	1.96944e+07	1.07624e+07	8.22149e+06	2.53927e+07	2.83909e+07	2.90225e+07	2.22494e+07	2.54796e+07	1.51588e+07	2.54546e+07	9.02462e+06	1.30034e+07	3.36312e+07	3.62205e+07	3.08945e+07	3.98265e+07	8.17713e+06	8.4555e+06	1.17256e+07	1.28012e+07	3.76535e+07	3.28834e+07	3.98004e+07	3.53886e+07	32265902	3.42593e+07	0.273461	0.816475	0.700611	7.31605	7.31141	-0.00463722
2-Methylcholine	117.116	13.67	4.97625e+07	1.25853e+07	2.71018e+07	5.67404e+07	5.55335e+07	2.35003e+07	4.00594e+07	2.85939e+07	2.80795e+07	3.23339e+07	2.96439e+07	5.27391e+07	4.3901e+07	4.72083e+07	4.07954e+06	3.28727e+07	2.96148e+07	4.98994e+07	2.71392e+07	5.28478e+07	5.18504e+07	2.81071e+07	3.13067e+07	2.5015e+07	3.61488e+07	2.73947e+07	4.89647e+07	2.84323e+07	5.17153e+07	5.01958e+07	6.13789e+07	0.280974	0.727901	0.57142	7.54478	7.47504	-0.0697384
2-Methylhippuricacid	193.074	2.4366	1.83108e+06	1.82477e+06	3.62349e+06	4.03635e+06	2.03382e+06	1.57324e+06	1.96132e+06	850680	3.13062e+06	4.03072e+06	3.66561e+06	2.1015e+06	2.39536e+06	1.53064e+06	3.20782e+06	2.42905e+06	1.64793e+06	2.6627e+06	2.86121e+06	2.70441e+06	2.36512e+06	975517	1.47807e+06	964689	1.13264e+06	3.20833e+06	2.06958e+06	1.08471e+06	2.35165e+06	2.10491e+06	2.63943e+06	0.357492	0.582887	0.401263	6.35488	6.27509	-0.0797943
2-methylhistamine	125.095	9.8933	3.08016e+06	2.98333e+06	3.05663e+06	2.98464e+06	3.13851e+06	2.56919e+06	2.59339e+06	2.72531e+06	2.87478e+06	2.11589e+06	2.40519e+06	3.15628e+06	2.23719e+06	2.52951e+06	2.77457e+06	2.3068e+06	3.21328e+06	2.58961e+06	2.17114e+06	3.04965e+06	2.06393e+06	2.07167e+06	1.97938e+06	2.33403e+06	2.49056e+06	2.47224e+06	2.58444e+06	2.53696e+06	3.73987e+06	2.53866e+06	3.84358e+06	0.914095	0.159621	0.0556167	6.43546	6.38922	-0.0462379
2-MethylpropanalO-methyloxime	101.084	10.5318	1.16566e+07	8.88832e+06	7.61937e+06	8.3566e+06	3.906e+06	5.99204e+06	4.59672e+06	5.4888e+06	4.66398e+06	9.99527e+06	4.44845e+06	4.91696e+06	1.03266e+07	6.24915e+06	4.56741e+06	4.33878e+06	3.98368e+06	5.15785e+06	4.54844e+06	4.49072e+06	3.85159e+06	3.76567e+06	2.99447e+06	4.30365e+06	4.68868e+06	5.24979e+06	5.24841e+06	5.22952e+06	3.14351e+06	4.02497e+06	4.27572e+06	1.69131	0.0152907	0.00207754	6.81491	6.64438	-0.170537
2-Methylserine	119.058	0.712	2.95193e+07	2.67686e+07	4.21144e+07	3.61561e+07	1.58455e+07	1.93368e+07	2.74711e+07	3.21363e+07	3.41706e+07	2.2441e+07	4.06705e+07	4.62927e+07	4.26546e+07	3.17184e+07	3.45586e+07	1.28923e+07	1.92761e+07	4.21613e+07	1.57908e+07	2.51274e+07	3.47795e+07	1.61795e+07	2.48362e+07	3.61276e+07	2.69898e+07	2.76774e+07	3.12468e+07	3.34252e+07	2.865e+07	2.29414e+07	1.95989e+07	0.703952	0.384225	0.209978	7.48595	7.41091	-0.0750345
2-Naphthalenesulfonic acid	208.019	2.903	806802	1.54674e+06	6.91562e+06	1.3431e+06	1.37565e+06	2.07853e+06	1.77868e+06	2.8231e+06	2.45162e+06	1.46253e+06	1.51901e+06	1.04458e+06	3.13558e+06	2.51981e+06	1.22296e+06	1.26085e+06	789788	1.78968e+06	1.23744e+06	989786	1.00687e+06	1.47119e+06	917683	634206	997486	1.18393e+06	1.26497e+06	730755	2.82646e+06	3.18522e+06	1.17106e+06	1.26909	0.00644659	0.000646216	6.27671	6.02858	-0.248134
2-O-methyl PAF C-16	495.368	6.71	4.3213e+06	3.86486e+06	5.21556e+06	4.29062e+06	2.95329e+06	2.84486e+06	3.57385e+06	2.79235e+06	2.4205e+06	3.50019e+06	3.4047e+06	4.33411e+06	3.47929e+06	3.28048e+06	2.89148e+06	3.07407e+06	3.21961e+06	2.11508e+06	1.334e+06	7.79097e+06	6.63332e+06	3.76864e+06	4.01836e+06	4.34898e+06	3.41698e+06	3.80685e+06	4.30379e+06	3.59366e+06	4.78894e+06	3.68078e+06	6.32934e+06	0.118869	0.838804	0.73446	6.54646	6.55305	0.00658708
2-Oxindole	133.053	2.474	5.53951e+07	5.89086e+07	1.24063e+08	111092818	1.44941e+08	1.2648e+08	1.44839e+08	1.19287e+08	5.60619e+07	103411508	1.19522e+08	6.98864e+07	5.94199e+07	4.56522e+07	5.82856e+07	1.80732e+07	2.06891e+07	6.79184e+07	5.96592e+07	1.7544e+08	1.76425e+08	1.48112e+08	1.49332e+08	3.48769e+06	1.74332e+07	5.3779e+07	4.6167e+07	5.1471e+07	1.305e+08	1.16203e+08	1.95062e+08	0.674563	0.425485	0.24563	7.94801	7.69085	-0.257163
2-oxo-1_2-dihydroquinoline-4-carboxylate	189.042	4.244	3.44723e+06	3.5921e+06	5.41151e+06	6.83826e+06	7.2161e+06	8.14071e+06	3.22894e+06	3.084e+06	5.80461e+06	4.10765e+06	5.13152e+06	2.78575e+06	5.3933e+06	5.95792e+06	5.16337e+06	2.62663e+06	2.93133e+06	6.29366e+06	9.08456e+06	2.07058e+06	2.3868e+06	4.15325e+06	2.49592e+06	2.65271e+06	2.45128e+06	7.74111e+06	7.6094e+06	5.34303e+06	5.13833e+06	4.92301e+06	8.9243e+06	0.250295	0.425485	0.24563	6.67627	6.59837	-0.0778979
2-Oxo-3-(2,3,4,5-tetrahydroxyphenyl)propanoic acid	228.027	4.206	156072	124755	154483	140470	131498	120660	169370	133771	131116	146455	143506	132842	135384	104561	127047	143244	134023	167708	154582	117303	118184	153518	158628	122841	118753	152829	154373	150174	978009	853459	145153	0.476604	0.838804	0.73446	5.13543	5.14591	0.0104762
2-Oxo-delta3-4_5_5-trimethylcyclopentenylacetate	182.094	2.486	1.27082e+07	4.07416e+06	1.17016e+07	1.28602e+07	7.63357e+06	1.14033e+07	4.45561e+06	7.22051e+06	6.36368e+06	1.33098e+07	8.11593e+06	1.68024e+06	8.19478e+06	3.35879e+06	4.64919e+06	2.25833e+06	2.23236e+06	6.16651e+06	8.03736e+06	2.36182e+06	3.2639e+06	2.00999e+06	1.08392e+06	964366	2.27089e+06	1.57224e+06	1.82833e+06	1.19965e+06	6.6101e+06	6.81087e+06	9.21332e+06	1.85694	0.00303761	0.00021278	6.8458	6.36917	-0.476632
2-Oxooctadecanoicacid	298.25	7.211	5.77248e+06	5.52844e+06	5.40254e+06	5.69948e+06	6.55921e+06	6.04109e+06	6.4677e+06	6.52819e+06	5.46323e+06	4.77054e+06	3.93555e+06	4.79441e+06	4.54189e+06	2.17561e+06	6.73056e+06	4.19296e+06	4.95957e+06	5.81075e+06	3.70881e+06	4.56464e+06	4.203e+06	6.41207e+06	8.27902e+06	4.96672e+06	3.92328e+06	2.82789e+06	3.02112e+06	2.42124e+06	6.69924e+06	6.35686e+06	8.28761e+06	0.706396	0.406088	0.227321	6.70732	6.64949	-0.0578333
2-oxosuberate	188.068	2.174	3.38444e+06	3.60286e+06	2.27393e+06	2.54382e+06	1.62047e+06	1.15816e+06	2.56284e+06	1.61967e+06	2.53121e+06	2.45291e+06	2.38574e+06	2.18479e+06	1.76193e+06	1.64042e+06	3.50569e+06	1.77654e+06	2.23566e+06	2.289e+06	2.39892e+06	2.24434e+06	2.75099e+06	3.26022e+06	3.31487e+06	2.02259e+06	2.32116e+06	2.44962e+06	2.18684e+06	1.891e+06	2.63703e+06	2.44319e+06	5.77809e+06	0.532627	0.700919	0.540927	6.3365	6.38464	0.0481419
2-Pentofuranosyl-3-thioxo-3,4-dihydro-1,2,4-triazin-5(2H)-one	261.042	3.372	1.76742e+06	1.94224e+06	1.6053e+06	2.38625e+06	1.02376e+06	2.61635e+06	1.16387e+06	1.74509e+06	1.28983e+06	2.36971e+06	1.64955e+06	881111	1.35628e+06	805491	1.07434e+06	701313	442411	1.80781e+06	1.09341e+06	530612	728540	672504	411072	472571	800681	562780	837567	564881	1.85589e+06	1.45398e+06	2.03428e+06	1.94221	0.00152163	5.97e-05	6.18147	5.84649	-0.334976
2-Phenylcyclopropanamine	133.089	8.3805	4.53862e+06	4.50337e+06	4.15352e+06	4.52127e+06	4.29743e+06	3.9707e+06	4.88683e+06	3.87401e+06	4.20619e+06	3.52189e+06	3.6722e+06	3.7343e+06	3.9213e+06	3.43293e+06	4.33049e+06	4.56695e+06	3.7929e+06	4.6284e+06	4.80612e+06	4.67178e+06	4.83462e+06	4.24298e+06	4.42577e+06	4.06962e+06	4.27799e+06	4.24377e+06	3.69999e+06	4.04473e+06	4.80309e+06	4.21805e+06	5.32974e+06	0.83184	0.257718	0.113919	6.60931	6.63525	0.025943
2-Phenylethanolglucuronide	298.105	3.319	116602	205854	1.63132e+06	1.63478e+06	467176	129699	721855	311290	498421	1.32515e+06	1.64933e+06	1.30227e+06	108424	120405	585687	386507	511170	1.81216e+06	1.63124e+06	1.09953e+06	945933	855485	1.08785e+06	709800	567118	992544	708704	119861	135090	118014	1.81279e+06	0.555308	0.557078	0.376095	5.65771	5.86076	0.203051
2-Phenylquinoxaline	206.084	4.05567	96739	88885.3	110224	95626.8	85802.5	81367.5	147566	108439	84432.6	150662	84452.8	82702.5	93197.5	73091.3	93876.5	243856	165047	934968	1.11105e+06	144243	113497	150885	84139.3	75476.7	82793.8	86474.1	85887.8	69643.6	827486	626466	119551	1.0532	0.485589	0.306426	4.98481	5.17293	0.188124
2-Piperazinecarboxylic acid	130.074	7.624	2.88155e+07	3.84188e+07	3.54475e+07	3.95206e+07	3.64334e+07	3.57135e+07	3.77547e+07	3.21171e+07	3.21779e+07	2.35194e+07	2.89957e+07	4.15066e+07	2.98946e+07	3.655e+07	2.81424e+07	3.11074e+07	3.56815e+07	3.17732e+07	2.73674e+07	4.20639e+07	3.69705e+07	3.70902e+07	5.24982e+07	5.10747e+07	3.82699e+07	4.12645e+07	3.20623e+07	4.85935e+07	4.27132e+07	3.58369e+07	3.78482e+07	0.686926	0.485589	0.306426	7.52761	7.57245	0.0448437
2-Pyrrolidinylphosphonic acid	151.039	13.77	2.3157e+06	3.51407e+06	2.81034e+06	4.45406e+06	2.82601e+06	2.55932e+06	3.04338e+06	2.83695e+06	3.15869e+06	2.56402e+06	3.05074e+06	2.36709e+06	2.63039e+06	2.32751e+06	3.09171e+06	1.92903e+06	3.06477e+06	2.84401e+06	2.68383e+06	2.25086e+06	2.22617e+06	2.61121e+06	2.72532e+06	2.03557e+06	2.19533e+06	3.18003e+06	2.45988e+06	1.98947e+06	3.88733e+06	2.53826e+06	5.02917e+06	0.905942	0.257718	0.113919	6.45411	6.39565	-0.0584583
2-Sulfobenzoic acid	201.993	4.133	4.22733e+06	4.33589e+06	99762.1	90111.6	558465	503115	65232.8	60545.6	768233	130293	121631	71851.8	56115.2	424251	751808	3.19417e+06	2.86245e+06	6.09585e+06	5.61746e+06	853320	883804	60727.3	87879.5	2.86242e+06	2.56282e+06	56535	83421.3	404761	899627	902753	452697	0.923446	0.305669	0.149881	5.39862	5.86591	0.46729
2-tert-butyl-1,3,4-oxadiazole	126.08	0.754	376440	630072	8.75924e+06	2.25191e+07	319997	338352	599203	255233	480186	1.25273e+07	4.51418e+06	654556	1.21261e+06	365372	457841	275925	422761	374244	481265	334218	421469	361784	485331	475475	333223	352309	751958	968115	1.51968e+06	1.86603e+06	379194	1.0294	0.289522	0.137068	6.0561	5.64181	-0.414289
2-thiocytidine	259.062	1.212	1.1981e+06	1.36119e+06	3.51466e+06	136504	1.84532e+06	1.38182e+06	482002	474426	2.12052e+06	620254	2.16952e+06	958222	1.59359e+06	338774	1.48593e+06	113962	103379	924701	191265	641922	1.18095e+06	93383.5	2.25563e+06	416157	1.86273e+06	1.82886e+06	704152	5.59151e+06	2.9734e+06	1.55684e+06	370802	0.17275	0.630276	0.454438	5.98774	5.8172	-0.170532
2-Tolylbiguanide	191.117	9.25553	364210	335266	580543	569482	452902	441234	371834	424326	574785	378554	350512	319253	356695	317046	377912	338679	311836	363098	281742	433886	336402	347572	309285	322179	385833	336388	326407	421567	503847	328486	723179	1.22058	0.128451	0.0394817	5.61033	5.54047	-0.0698631
2-trimethylammonioethyl methylphosphonofluoridate	184.09	0.689	7.8566e+06	1.02386e+07	1.08362e+07	1.29575e+07	7.05343e+06	6.54405e+06	736015	534636	9.93941e+06	487415	4.77147e+06	8.7235e+06	1.09458e+07	1.62305e+07	1.1249e+07	476858	600179	2.21307e+06	778351	753361	1.00206e+06	606023	5.18804e+06	1.21933e+07	2.85611e+06	9.18134e+06	4.5067e+06	1.64153e+07	2.7716e+06	2.19151e+06	2.4543e+07	0.788815	0.425485	0.24563	6.70473	6.39238	-0.312357
2(alpha-D-Mannosyl)-D-glycerate	268.079	0.674	1.06748e+07	8.6697e+06	6.46024e+06	7.56537e+06	8.82459e+06	1.07318e+07	1.7277e+07	1.00171e+07	3.69795e+06	6.30274e+06	1.04058e+07	4.26226e+06	1.42646e+07	5.37197e+07	3.34773e+06	4.04648e+06	1.5171e+07	2.09022e+07	7.08561e+06	1.95455e+07	1.08517e+07	4.88003e+06	1.87871e+07	1.05227e+07	1.15763e+07	1.24487e+07	1.05649e+07	3.67795e+07	1.16119e+07	1.28658e+07	3.07389e+06	0.21489	0.469435	0.285176	6.98349	7.03875	0.0552649
2,2'-(E)-Ethene-1,2-diylbis(4,6-dimethyl-1,3,5-triazine)	242.127	9.624	211209	153523	39397	41534.2	30415.6	34650	45863.2	122440	192556	33333.5	109028	33578.2	28672.8	114276	259834	41595.5	32550.6	30785.9	38017	161764	40084.3	32580.9	26129.4	28442.3	105371	31404.8	46285.9	152811	93646.2	39881.2	1.11789e+06	0.239113	0.582887	0.401263	4.8131	4.72713	-0.085966
2,2'-{1,2-Ethanediylbis[(2-hydroxy-3,5-dimethylbenzyl)imino]}diacetic acid	444.228	3.705	91610.3	93293.7	164013	126628	213660	92203.7	419358	197341	137635	121897	120741	90802.2	335382	154226	239120	91347.5	91584	211205	233782	137269	173884	95655.3	94389.4	471553	464849	86451.6	85494.9	85654.7	256670	261641	241266	0.0691797	0.838804	0.73446	5.17427	5.17646	0.00218343
2,2'-Bipyridine-4,4'-diamine	186.09	11.263	346634	597212	594305	288510	247908	390392	422203	473320	166927	100964	141159	161232	340182	429434	244012	520251	411248	289768	94740.5	189799	160540	252988	246506	193594	261129	342520	169380	296648	581637	265090	852775	0.879431	0.425485	0.24563	5.47036	5.3839	-0.0864603
2,2-Bis(2-ethylhexyl)decanedioate	424.355	7.675	4.8636e+06	3.00083e+06	4.71092e+06	3.79409e+06	1.10489e+06	1.0432e+06	2.34028e+06	1.65135e+06	5.65165e+06	4.64694e+06	4.08632e+06	1.45064e+06	1.501e+06	2.51417e+06	3.03485e+06	2.11045e+06	7.15827e+06	4.25397e+06	2.74327e+06	2.20735e+06	1.81084e+06	1.31948e+06	1.38617e+06	6.5168e+06	5.66021e+06	3.379e+06	4.89574e+06	2.36312e+06	4.47092e+06	3.17738e+06	7.28323e+06	0.541031	0.675667	0.511239	6.41673	6.48224	0.0655069
2,2-Di(5-nonanyl)hexanedioate	396.324	7.253	7.29195e+06	8.5499e+06	1.82732e+06	7.11243e+06	4.8796e+06	3.89866e+06	5.58941e+06	4.0715e+06	6.72608e+06	7.23119e+06	7.59797e+06	4.31236e+06	3.8723e+06	3.37708e+06	7.20491e+06	7.95485e+06	9.98332e+06	6.4201e+06	5.34288e+06	4.72814e+06	4.65521e+06	4.34424e+06	4.57525e+06	6.83585e+06	4.76908e+06	5.44285e+06	4.89461e+06	3.89227e+06	2.43142e+06	8.22253e+06	7.64152e+06	0.446427	0.797906	0.667331	6.70457	6.74734	0.0427739
2,2-Diallyl-N,N'-bis(cyclohexylcarbamoyl)malonamide	432.272	5.265	535343	1.78473e+06	1.63564e+06	2.44547e+06	2.50825e+06	3.14886e+06	954662	3.27892e+06	575027	2.57177e+06	2.0811e+06	75895.1	1.00937e+06	1.43993e+06	94988.3	149684	230679	372692	1.48388e+06	129000	170755	458587	119246	90529.2	90809	183785	78863.6	76791.4	1.80656e+06	1.68958e+06	529386	2.023	0.00193113	0.000101454	6.10758	5.23578	-0.871809
2,2-Dimethyl-3,4-dihydro-2H-pyrrole	97.0894	11.677	388300	249092	322149	152061	231102	198072	155542	629180	563709	559217	519742	156586	202328	789949	448521	663501	343912	193040	444980	279923	153598	428726	615531	454299	556418	655665	722560	792273	777992	450124	260273	0.875363	0.305669	0.149881	5.49569	5.64115	0.145458
2,2,5,5-Tetramethyl-3-pyrroline-3-carboxamide	168.126	3.166	2.88494e+06	3.13524e+06	2.6701e+06	3.55715e+06	2.64265e+06	3.27437e+06	2.38494e+06	2.46294e+06	2.09383e+06	3.80304e+06	2.07634e+06	1.12392e+06	2.95636e+06	2.01967e+06	2.05348e+06	1.21175e+06	1.25609e+06	2.09421e+06	2.6036e+06	1.15302e+06	1.05341e+06	1.25729e+06	1.00051e+06	835677	1.15108e+06	990997	1.02973e+06	725273	3.30683e+06	2.82464e+06	3.26318e+06	2.0497	0.00152163	5.97e-05	6.40609	6.09058	-0.315516
2,2,6,6-Tetramethyl-4-piperidinol	157.147	9.1705	1.04985e+07	8.37816e+06	5.84305e+06	1.28447e+07	8.64236e+06	6.22939e+06	3.349e+06	8.3216e+06	9.10704e+06	1.39045e+07	7.08003e+06	7.82071e+06	7.78691e+06	6.54295e+06	9.31446e+06	9.93895e+06	9.47518e+06	8.92928e+06	9.37349e+06	7.73479e+06	8.2122e+06	7.23851e+06	8.00732e+06	6.68929e+06	7.1443e+06	7.75583e+06	9.4897e+06	7.75772e+06	2.02868e+06	6.07014e+06	9.20028e+06	0.00595356	0.797906	0.667331	6.89634	6.91913	0.0227865
2,2,6,6-Tetramethyl-4-piperidyl Methacrylate	225.173	5.758	1.46727e+07	8.55692e+06	1.11632e+07	9.60971e+06	7.66397e+06	5.33526e+06	2.70081e+06	1.3299e+07	1.21467e+07	8.8703e+06	1.24929e+07	1.09149e+07	1.24345e+07	1.02128e+07	3.35891e+06	7.6132e+06	5.80371e+06	6.06171e+06	9.90193e+06	5.45486e+06	9.79486e+06	1.55888e+07	1.75839e+07	1.91318e+07	5.62184e+06	5.2102e+06	5.69314e+06	9.63457e+06	4.23132e+07	3.59536e+07	4.61125e+06	0.34332	0.469435	0.285176	6.96908	6.90023	-0.0688525
2,3-Bis(octanoyloxy)propyl 10-methyldodecanoate	540.439	7.511	6.47046e+06	6.64428e+06	4.24112e+06	6.30885e+06	7.9449e+06	6.8417e+06	8.80678e+06	4.24428e+06	2.52839e+06	5.69841e+06	6.16754e+06	5.58211e+06	4.8275e+06	2.18633e+06	3.01186e+06	3.54226e+06	4.86608e+06	7.42099e+06	5.69322e+06	5.42871e+06	4.12049e+06	5.70519e+06	8.09177e+06	3.08427e+06	3.90745e+06	2.66396e+06	2.37629e+06	2.38471e+06	6.38744e+06	5.68153e+06	5.73552e+06	0.816253	0.24386	0.103523	6.72055	6.61536	-0.105189
2,3-DIHYDRO-5,6-DIPHENYLPYRAZINE	234.115	13.672	2.13613e+06	1.99441e+06	2.5286e+06	2.25049e+06	2.32334e+06	2.04481e+06	2.49853e+06	1.71274e+06	2.15711e+06	1.77512e+06	1.69938e+06	2.34039e+06	1.45181e+06	2.01614e+06	2.18861e+06	2.48994e+06	2.43092e+06	2.17023e+06	1.80065e+06	2.26089e+06	2.24595e+06	1.70307e+06	2.39091e+06	2.1366e+06	2.09204e+06	1.98462e+06	2.00983e+06	2.82489e+06	2.65973e+06	2.69286e+06	3.13696e+06	0.689808	0.582887	0.401263	6.31013	6.33798	0.0278441
2,3-Dihydroxypropyl 2-(dimethylamino)ethyl hydrogen phosphate	243.087	0.802	5.07905e+07	4.65758e+07	4.51743e+07	3.65904e+07	3.97715e+07	2.04789e+07	4.05949e+07	2.67208e+07	8.47314e+07	3.44065e+07	5.75594e+07	5.49744e+07	4.83658e+07	5.31248e+07	6.59777e+07	8.62652e+07	76701373	6.5078e+07	5.04662e+07	9.88925e+07	8.05548e+07	3.93432e+07	5.82519e+07	1.01598e+08	9.81683e+07	8.83724e+07	8.49565e+07	71211362	5.09521e+07	5.62832e+07	4.83342e+07	1.93352	0.00266413	0.000167312	7.63666	7.86749	0.230831
2,3-Dimethoxy-5-methyl-6-[(2E)-3,7,11,15-tetramethyl-2-hexadecen-1-yl]-1,4-benzoquinone	460.355	7.314	1.14212e+06	843296	1.22621e+06	1.08349e+06	1.48892e+06	1.26863e+06	1.98307e+06	1.49638e+06	2.26997e+06	1.26242e+06	1.07112e+06	1.50789e+06	1.04175e+06	664485	2.30741e+06	2.60017e+06	3.53666e+06	1.82099e+06	1.7664e+06	390110	468877	1.38235e+06	1.4596e+06	1.94052e+06	1.50297e+06	944975	878313	748982	2.08327e+06	2.14495e+06	2.3672e+06	0.667764	0.700919	0.540927	6.09724	6.11854	0.0213053
2,3-dinor-8-iso Prostaglandin F2?	326.209	4.857	1.06993e+06	1.13773e+06	630878	637599	1.66366e+06	1.25181e+06	1.45709e+06	731442	1.27462e+06	673363	574623	2.22062e+06	1.41221e+06	402077	2.09324e+06	1.50632e+06	1.4615e+06	4.26006e+06	4.31864e+06	673289	551101	1.6001e+06	2.20801e+06	1.31675e+06	1.31624e+06	771007	505600	618052	1.25812e+06	1.44026e+06	1.42494e+06	0.98503	0.425485	0.24563	5.98785	6.11904	0.131197
2,3-Disulfanylpropanoic acid	137.981	1.872	99104.3	101295	1.13406e+06	1.04017e+06	97022.6	127979	135401	86513.5	121866	1.00332e+06	1.04844e+06	86627.8	87463.1	89693.8	96804.7	99423.3	96139.9	114662	130919	218689	88562.9	98481.7	107974	88939	119552	151521	117515	140299	968028	873557	196395	1.01052	0.886597	0.803613	5.2983	5.06291	-0.235394
2,4-cholestadiene	368.344	10.703	811289	1.24098e+06	139151	326611	725643	2.78179e+06	274634	2.46852e+06	1.56413e+06	754269	601055	123404	1.06707e+06	1.48789e+06	369042	1.07626e+06	900146	792550	436480	791413	466883	160537	5.09583e+06	292926	1.04019e+06	510960	951438	114911	124543	142324	269745	0.320521	0.652127	0.482401	5.85282	5.77169	-0.0811288
2,4-diamino-5-(2-methoxy-5-(4-carboxybutyloxy)benzyl)pyrimidine	346.162	2.808	254882	258078	381628	356593	7.65379e+06	4.92112e+06	2.39501e+06	1.40838e+06	160640	349919	330354	259855	142473	190877	139792	262368	167681	186996	159179	389601	418996	2.97701e+06	3.035e+06	155198	152308	117765	118019	175902	405547	421980	148110	0.715375	0.200244	0.0766636	5.72671	5.44237	-0.284335
2,4-Dibromophenol	249.863	5.106	5.66501e+07	6.92108e+07	8.84086e+07	9.1744e+07	6.92987e+07	7.4724e+07	5.96967e+07	4.94248e+07	6.47735e+07	1.07205e+08	6.98902e+07	2.17116e+07	9.14023e+07	4.48991e+07	5.44964e+07	1.95292e+07	2.92919e+07	5.81168e+07	5.49996e+07	3.0333e+07	3.89583e+07	3.42519e+07	2.26942e+07	1.91148e+07	3.23642e+07	3.21184e+07	3.01536e+07	2.07024e+07	6.77159e+07	6.93062e+07	6.71223e+07	1.92741	0.00172714	7.82e-05	7.80875	7.50394	-0.304808
2,4-Dicyano-1-butene	106.053	11.1131	2.87594e+07	3.19378e+07	2.08991e+07	2.42586e+07	3.27229e+07	2.88717e+07	2.81698e+07	2.54455e+07	2.75289e+07	1.93207e+07	1.80348e+07	2.78577e+07	2.30021e+07	2.08674e+07	2.89991e+07	2.05915e+07	2.48123e+07	3.01382e+07	2.94289e+07	2.11563e+07	2.79339e+07	1.573e+07	1.98096e+07	2.17088e+07	2.32154e+07	1.52437e+07	1.9205e+07	2.21963e+07	3.07767e+07	2.0921e+07	3.80422e+07	0.720805	0.446732	0.26491	7.40049	7.34993	-0.0505641
2,4-dihydroxyheptadec-16-ynyl acetate	326.245	5.43371	1.85738e+07	4.48622e+07	4.10785e+07	5.45036e+07	6.16118e+07	5.55542e+07	4.06418e+07	4.94863e+07	27030527	3.96675e+07	5.92118e+07	13325473	2.01678e+07	2.15373e+07	1.3083e+07	5.1157e+06	9.1453e+06	2.0757e+07	4.37629e+07	3.65452e+06	1.05958e+07	1.39996e+07	7.16897e+06	2.63809e+06	2.06755e+07	6.07316e+06	7.34468e+06	5.2977e+06	3.93987e+07	3.2345e+07	2.04886e+07	1.89224	0.00134061	3.4e-05	7.54814	6.96035	-0.587789
2,4-DINITROPHENETOLE	212.043	4.8385	1.2426e+06	1.31459e+06	1.19315e+06	1.35817e+06	1.52728e+06	1.57187e+06	1.24969e+06	1.29196e+06	3.08751e+06	1.27609e+06	1.24754e+06	3.00909e+06	3.06543e+06	1.97943e+06	3.1594e+06	3.20799e+06	3.63892e+06	4.401e+06	3.8125e+06	1.22419e+06	1.26242e+06	1.43297e+06	1.29754e+06	3.37662e+06	3.21517e+06	2.21293e+06	2.12094e+06	2.03513e+06	2.42177e+06	2.49292e+06	2.70335e+06	1.31867	0.0688009	0.0162031	6.21173	6.37613	0.164399
2,4,6-quinazolinetriamine	175.086	10.4236	823373	168630	163416	235962	79742.1	119054	291576	215595	164171	247626	70994.4	260757	85754.4	100958	127821	219492	185459	82833.8	117336	118091	118013	92646.7	199408	202323	200765	62094	181454	118652	298340	98876.8	421621	0.658714	0.485589	0.306426	5.23703	5.1321	-0.104928
2,6-Di-tert-butyl-4-hydroperoxy-4-methyl-2,5-cyclohexadien-1-one	252.172	5.624	3.16347e+06	5.83281e+06	4.19169e+06	8.59154e+06	4.0424e+06	5.96461e+06	2.07282e+06	6.0758e+06	3.68125e+06	4.95833e+06	6.07097e+06	999728	4.18587e+06	5.2194e+06	2.56534e+06	1.33553e+06	3.40889e+06	2.28844e+06	3.36874e+06	1.37777e+06	1.90752e+06	1.82527e+06	646137	973233	1.53353e+06	872388	1.5012e+06	724736	5.42593e+06	3.78838e+06	3.17577e+06	2.01721	0.0014432	4.53e-05	6.62063	6.1855	-0.435129
2,6-Dichloro-4-nitrophenol	206.948	4.504	1.06458e+06	877852	1.42044e+06	1.70558e+06	1.20563e+06	1.08849e+06	1.33827e+06	884630	4.46953e+06	1.44353e+06	1.38706e+06	3.33964e+06	3.57181e+06	1.98356e+06	3.56873e+06	3.64466e+06	4.49016e+06	6.61681e+06	6.17132e+06	1.86309e+06	1.68471e+06	1.38273e+06	1.15592e+06	4.50936e+06	3.91814e+06	2.097e+06	2.01909e+06	2.38893e+06	2.66287e+06	3.02413e+06	3.68828e+06	1.4176	0.0377265	0.00674339	6.20515	6.45215	0.246998
2,6-Diethylaniline	149.12	13.6743	4.48202e+08	4.61689e+08	4.54566e+08	3.59919e+08	480414555	2.04606e+08	3.06841e+08	9.83558e+07	4.7255e+08	4.19577e+08	4.48522e+08	5.69107e+08	1.02895e+08	4.57465e+08	5.08869e+08	4.82189e+08	4.79061e+08	1.15971e+08	4.619e+08	5.81497e+08	2.72927e+08	4.60151e+08	4.34477e+08	4.53133e+08	239854178	2.79249e+08	2.93214e+08	4.40645e+08	9.72367e+08	5.26106e+08	207525123	0.512034	0.816475	0.700611	8.52706	8.56386	0.0367963
2,6-Dinitro-4-octylphenol	296.137	2.344	324162	377803	196333	279110	4.11356e+06	2.58694e+06	2.22025e+06	731443	3.09479e+06	138609	167724	84057.2	361681	1.35932e+06	3.72178e+06	102795	98348	1.64694e+06	1.66426e+06	134180	221631	1.84044e+06	1.78249e+06	112253	114256	3.54576e+06	3.31972e+06	1.52707e+06	1.72908e+06	1.37469e+06	749344	0.410704	1	1	5.75269	5.81181	0.059127
2,8,8-Trimethyl-8,9-dihydropyrazolo[1,5-a]quinazolin-6(7H)-one	229.121	2.171	396467	413620	481853	439929	395307	290605	2.64171e+06	753206	564720	3.90483e+06	691475	441839	427720	436135	547285	1.09872e+07	6.04154e+06	3.10652e+06	6.62977e+06	5.55503e+06	4.37773e+06	5.6264e+06	389684	345405	1.61686e+06	752518	621263	519601	1.0626e+06	1.10378e+06	500573	1.3992	0.0688009	0.0162031	5.78567	6.26667	0.480998
2_2'-Iminodipropanoate	161.069	0.7755	1.98104e+07	2.58031e+07	31918850	2.51009e+07	2.09059e+07	1.3461e+07	1.97793e+07	1.6273e+07	4.22573e+07	2.02743e+07	3.23845e+07	6.83722e+07	2.60822e+07	3.00366e+07	3.6863e+07	3.84358e+07	2.91706e+07	2.47811e+07	1.60937e+07	4.29551e+07	4.06785e+07	3.97996e+07	6.84273e+07	6.3825e+07	3.80055e+07	5.80644e+07	4.94754e+07	5.29999e+07	2.96353e+07	3.26073e+07	1.72372e+07	1.35386	0.0428483	0.00786587	7.4101	7.60442	0.194326
2_3-Dimethylmaleate	144.042	7.5115	7.55375e+07	1.07134e+07	1.08289e+07	1.23111e+07	6.28652e+07	1.0977e+07	1.32235e+07	6.44907e+07	1.16859e+07	1.03328e+07	7.37916e+07	1.12871e+07	1.07583e+07	1.23127e+06	1.00072e+07	2.10193e+07	1.21746e+06	1.04615e+07	6.40469e+07	7.19873e+07	628966	1.76013e+06	7.95428e+07	1.24634e+06	7.09491e+07	1.16102e+06	7.21488e+07	1.19652e+07	8.14394e+07	1.09586e+07	3.02259e+06	0.0264198	0.700919	0.540927	7.20909	6.99886	-0.210228
2_3_5-Trihydroxytoluene	140.047	1.789	119641	115343	240869	124464	1.21818e+06	1.1361e+06	492632	362574	551629	140383	126935	125436	109876	8.7504e+06	133904	153523	265220	126159	126027	144578	135916	123284	158194	468843	443310	210373	158584	1.02466e+07	749402	455767	170312	0.0403796	0.975396	0.945946	5.50597	5.38378	-0.12219
2_4-Dinitrophenol	184.011	3.924	9.33708e+06	1.24171e+07	1.11954e+07	1.55121e+07	1.35476e+07	1.22566e+07	1.05615e+07	1.14009e+07	1.24115e+07	1.55817e+07	1.07462e+07	8.70666e+06	1.57621e+07	1.15338e+07	1.01611e+07	7.74871e+06	1.11188e+07	1.24894e+07	1.42081e+07	6.30164e+06	7.5172e+06	8.74764e+06	5.30283e+06	7.52392e+06	8.40594e+06	6.4601e+06	6.63203e+06	5.73925e+06	1.3058e+07	1.39211e+07	1.08596e+07	1.62419	0.00734917	0.000794384	7.08014	6.90893	-0.171213
2_5-Dihydroxybenzaldehyde	138.032	4.351	550584	618371	316797	344564	341977	255430	311261	219171	523514	343811	357876	6.48855e+06	5.86162e+06	943586	592511	844102	1.14992e+06	3.3904e+06	2.96487e+06	629160	692550	349749	317865	877602	827057	941833	875490	1319628	1.22627e+06	1.06387e+06	1.72323e+06	0.0374887	0.100148	0.0273955	5.76494	5.9532	0.188251
2_5-Dihydroxypyridine	111.032	2.452	171832	578850	1.15811e+06	976169	406398	436608	52189.1	48374.8	229600	984843	1.00837e+06	47074.2	310930	403383	489130	458225	348127	54892.3	491741	311138	89105	393378	323969	353960	46439.7	334812	294556	51954.2	498856	362392	842636	0.871093	0.510574	0.328667	5.48795	5.34265	-0.145301
2_5-Dioxopiperazine	114.043	9.7875	175129	265531	300874	490167	311097	341153	362170	407132	460854	570921	617906	486272	377111	443095	678035	633081	605847	374720	519888	436947	369792	719830	438626	250931	600668	553253	556129	214409	711199	420716	722607	0.989055	0.24386	0.103523	5.58226	5.67214	0.0898808
2_6-Di-tert-butylbenzoquinone	220.146	5.334	862469	823847	2.73477e+06	2.58425e+06	908360	598182	907986	482539	965209	2.53177e+06	2.41994e+06	514133	565016	273672	991019	610508	837591	1.07872e+06	954568	393644	345547	1.04998e+06	1.09321e+06	594294	533847	347096	257469	268114	1.13882e+06	956368	1.40233e+06	0.978835	0.384225	0.209978	5.98213	5.77085	-0.211274
20-Hydroxypregnan-3-yl acetate	362.281	7.258	6.35578e+06	4.29482e+06	2.98687e+06	2.58003e+06	1.70873e+06	2.87066e+06	1.38316e+06	4.41314e+06	1.79049e+06	2.20276e+06	2.30039e+06	5.29933e+06	6.76735e+06	3.34363e+06	1.8236e+06	3.91825e+06	4.59915e+06	3.04859e+06	1.48192e+06	2.19184e+06	1.49213e+06	859684	707039	4.26011e+06	4.98581e+06	2.54944e+06	3.91597e+06	2.10945e+06	3.59671e+06	3.28597e+06	3.12924e+06	0.848957	0.446732	0.26491	6.48827	6.36576	-0.122514
20,25-Epoxydammarane-3,6,12-triol	476.386	6.29	140320	141867	145781	141613	136471	137168	1.11404e+07	4.62341e+06	147144	9.15648e+06	557621	181507	197354	128037	143368	8.62945e+07	3.35637e+07	9.15406e+06	1.61213e+07	9.368e+06	7.46859e+06	2.07044e+07	462194	128940	4.08926e+06	122730	904433	124688	3.47534e+06	3.608e+06	161708	1.0181	0.275836	0.125092	5.58109	6.39116	0.810074
235BBF3K97	268.219	3.9055	1.59012e+06	1.75354e+06	746434	670925	580696	374543	532895	234190	1.70139e+06	563854	652073	877134	707580	352434	1.97268e+06	2.27342e+06	2.30964e+06	4.69373e+06	4.29737e+06	694951	704760	654022	657389	2.22546e+06	1.98411e+06	620420	510815	407000	4.07053e+06	3.38448e+06	2.2027e+07	1.30122	0.159621	0.0556167	5.83678	6.09992	0.263149
2444643WXK	238.12	4.122	2.91691e+06	3.19434e+06	864378	826223	1.043e+06	647310	1.18731e+06	723325	4.07771e+06	972162	870815	884329	1.03255e+06	1.88251e+06	4.01711e+06	2.47378e+06	2.33452e+06	8.41174e+06	8.25805e+06	1.70901e+06	1.9813e+06	1.52562e+06	1.69435e+06	2.52292e+06	2.42606e+06	3.32757e+06	3.14757e+06	2.08859e+06	3.55436e+06	3.65619e+06	9.04752e+06	1.51565	0.0172997	0.0024863	6.09712	6.4483	0.351172
27-Nor-5beta-cholestane-3alpha,7alpha,12alpha,24,25-pentol	438.334	7.144	4.63185e+06	7.36865e+06	9.51459e+06	6.46994e+06	5.89809e+06	4.77314e+06	7.18926e+06	6.44522e+06	6.03351e+06	4.72964e+06	1.15466e+07	1.03007e+07	5.53069e+06	2.82943e+06	6.09881e+06	5.66629e+06	1.39093e+07	1.1687e+07	3.72926e+06	5.67311e+06	3.68784e+06	3.83409e+06	2.45922e+06	1.05795e+07	9.16373e+06	6.38572e+06	5.92134e+06	4.7933e+06	1.37882e+07	9.15901e+06	1.11393e+07	0.118852	0.816475	0.700611	6.79736	6.77579	-0.0215738
2E-Crotamiton	203.131	5.976	2.93884e+06	2.64222e+06	2.88776e+06	3.12276e+06	2.04337e+06	3.5448e+06	1.86669e+06	2.55785e+06	2.0765e+06	2.96889e+06	2.31257e+06	1.54313e+06	2.91847e+06	1.99389e+06	1.89858e+06	2.27625e+06	2.61249e+06	2.22341e+06	2.37651e+06	1.90023e+06	2.0509e+06	1.50886e+06	1.30926e+06	1.68303e+06	1.5449e+06	1.55514e+06	1.61344e+06	1.47948e+06	3.51173e+06	3.00781e+06	2.57815e+06	1.76497	0.0204455	0.00296311	6.39224	6.26048	-0.131764
3'-hydroxyacetophenone;3-ACETYLPHENOL	136.053	2.22133	1.44597e+07	7.62129e+06	2.97423e+07	1.55595e+07	1.38041e+07	1.96048e+06	2.31043e+07	1.12925e+07	2.89151e+07	1.34469e+07	2.58075e+07	8.75364e+06	1.30862e+07	1.34502e+07	2.03283e+07	1.45605e+07	1.35371e+07	2.61813e+07	3.33604e+07	2.77944e+07	2.92403e+07	2.01514e+07	2.34348e+07	1.29383e+07	1.39488e+07	3.00535e+07	1.88843e+07	1.84553e+07	2.59069e+07	2.05999e+07	2.21387e+07	1.34393	0.118197	0.035045	7.12469	7.31462	0.189931
3'-HYDROXYPENTOBARBITAL, (1'R,3'S)-(+/-)-	242.127	4.86125	4.65733e+06	4.89261e+06	1.63773e+06	1.77081e+06	1.34526e+06	970914	3.46362e+06	1.45734e+06	479561	1.59826e+06	1.43928e+06	547577	593943	700041	572017	765247	1.1237e+06	738576	808167	764083	862937	3.76819e+06	3.34571e+06	610331	673862	783288	683756	957701	2.30709e+06	2.60597e+06	5.19417e+06	0.70215	0.325924	0.163552	6.14565	5.97941	-0.166245
3'_4'_5-Trihydroxy-3_6_7-trimethoxyflavone	360.084	3.152	122407	129292	130226	128680	125331	102817	294607	196605	117057	315381	131673	124667	112425	91512.2	123720	1.05341e+06	579595	303180	423541	318193	283975	416391	128036	93807.6	175031	115690	126021	106024	2.24724e+06	2.17987e+06	2.16719e+07	1.14425	0.289522	0.137068	5.14938	5.36243	0.213049
3'_4'_5_7-Tetrahydroxy-3-methoxyflavone	316.057	3.227	98625.1	106607	107593	100895	97099	87368.6	249924	162540	102061	238097	108564	102939	92654.7	80225.4	102450	737396	508114	303986	340861	264818	249440	359739	107415	79121.6	150245	93417.3	107367	79882.9	394359	405684	426682	1.25052	0.213414	0.0849275	5.06427	5.28467	0.2204
3-(1-Piperidinyl)propanenitrile	138.116	1.681	1.69573e+06	1.7964e+06	3.81472e+06	3.85463e+06	2.84117e+06	3.64736e+06	3.19385e+06	3.25071e+06	2.10398e+06	1.89432e+06	2.52492e+06	478185	6.36803e+06	1.66615e+06	1.20079e+06	5.02063e+06	2.37562e+06	1.95799e+06	2.37299e+06	1.27948e+06	2.93605e+06	1.33015e+06	537683	1.08978e+06	1.11888e+06	1.06009e+06	942489	231640	4.50215e+06	3.08803e+06	1.27968e+06	1.26681	0.0688009	0.0162031	6.38507	6.12163	-0.263439
3-(2-pyridyl)pyrazole	145.064	12.356	147879	160522	156935	84062.7	153886	172513	80528.8	194339	80049.1	74832.5	103884	44533.9	89617.9	138526	104468	143905	85104.3	162774	86410.5	89833.9	127687	54691.6	103917	77618	139291	136295	70129.9	92480	270789	139260	300295	0.746157	0.652127	0.482401	5.04649	5.00355	-0.0429453
3-(2,4-Cyclopentadien-1-ylidene)-5alpha-androstan-17beta-ol	338.26	4.919	774717	847429	7.59788e+06	7.33242e+06	3.6573e+06	2.78576e+06	3.65507e+06	2.14654e+06	104801	5.8031e+06	7.53425e+06	733863	755881	873835	110423	179390	124882	1.73901e+06	1.78738e+06	1.68761e+06	1.77896e+06	4.05989e+06	4.4263e+06	140794	51660.2	2.76121e+06	2.16994e+06	1.13619e+06	2.91106e+06	2.60222e+06	9.19575e+06	0.943671	0.344573	0.178112	6.27232	5.87947	-0.392849
3-(2,4-dihydroxyphenyl)-7-hydroxy-6,8-bis(3-methylbut-2-en-1-yl)-4H-chromen-4-one	406.181	2.164	7.23624e+07	7.83891e+07	9.15135e+07	8.51629e+07	6.54685e+07	4.13691e+07	5.39562e+07	2.77657e+07	1.10842e+08	7.61149e+07	7.4974e+07	8.75978e+07	7.49377e+07	8.06843e+07	1.18666e+08	7.30036e+07	6.30585e+07	1.0873e+08	1.17195e+08	8.19351e+07	8.86573e+07	8.37083e+06	6.09618e+07	5.8543e+07	5.57044e+07	1.50232e+08	1.33939e+08	9.71834e+07	1.01055e+08	9.1116e+07	9.00738e+07	0.907993	0.485589	0.306426	7.84134	7.87259	0.0312486
3-(3-sulfooxyphenyl)propanoic acid	246.019	2.443	152392	194454	2.00167e+06	1.78339e+06	1.1006e+06	875190	3.76906e+07	1.56514e+07	576985	2.23044e+06	2.24906e+06	123285	122661	229157	671232	1.6705e+06	712022	638974	866709	1.85332e+07	2.09317e+07	4.61604e+07	4.55689e+07	118256	119535	176636	136813	179986	7.205e+06	6.79656e+06	154117	0.459138	0.93468	0.874287	5.9843	6.09614	0.111842
3-(3,4-Dihydroxyphenyl)-2-(sulfooxy)propanoic acid	278.009	2.719	308198	128443	1.43932e+07	1.33476e+07	208879	174035	195206	209471	120316	1.30009e+07	1.35519e+07	137252	122181	183264	125585	256250	460474	115130	191464	127778	171371	141834	209264	618740	490404	195533	179967	142008	4.53346e+06	4.88039e+06	4.982e+07	1.0592	0.630276	0.454438	5.77622	5.32198	-0.454243
3-(3,4-Dimethoxyphenyl)-5-(methylsulfanyl)-4-phenyl-4H-1,2,4-triazole	327.104	3.294	238462	225933	225262	214530	241746	191726	584881	336569	233184	543343	235112	1.71526e+07	2.31909e+07	166553	234106	1.44693e+06	1.04347e+06	573005	760119	564536	526861	786384	238552	183702	314810	216234	234362	189120	412421	393708	290311	0.77949	0.652127	0.482401	5.69079	5.61984	-0.070951
3-(3,4,5-trimethoxyphenyl)propanoic acid	240.1	4.35	6.22082e+07	6.92292e+07	3.84713e+07	3.80197e+07	3.82485e+07	2.72768e+07	3.00169e+07	1.73791e+07	4.11169e+07	3.11792e+07	3.31262e+07	6.20171e+08	4.14546e+08	9.2862e+07	6.88242e+07	8.2242e+07	1.09921e+08	3.72053e+08	356670811	4.96551e+07	6.98896e+07	2.91307e+07	3.29739e+07	9.74554e+07	8.57786e+07	1.05906e+08	9.22448e+07	1.31685e+08	1.4329e+08	1.23904e+08	187384808	0.229319	0.149749	0.0497355	7.75293	7.96223	0.2093
3-(4-Aminobutyl)hexahydropyrrolo[1,2-a]pyrazine-1,4-dione	225.148	0.971	288134	288956	367472	418795	257959	183701	2.84127e+06	97025.7	479438	409041	397559	142783	273226	183792	557092	2.96767e+07	7.2982e+06	447025	5.74434e+06	3.48223e+06	3.15348e+06	357957	354285	179645	1.18634e+06	715211	294354	389431	1.81321e+06	335985	446042	0.919305	0.0377265	0.00674339	5.49794	6.06267	0.564727
3-(5,7-dimethoxy-4-oxo-4H-chromen-2-yl)propanoic acid	278.076	3.126	3.25511e+06	3.07863e+06	3.48e+06	3.15021e+06	3.18818e+06	2.12836e+06	2.38306e+06	1.37008e+06	2.66386e+06	2.3049e+06	2.81231e+06	7.8341e+06	7.9697e+06	2.71257e+06	2.98435e+06	802564	1.21138e+06	2.79727e+06	2.49018e+06	1.94348e+06	2.26622e+06	2.02062e+06	3.92802e+06	2.83052e+06	1.89941e+06	3.1277e+06	2.27728e+06	3.36666e+06	3.1056e+06	2.75451e+06	6.98204e+06	0.920097	0.24386	0.103523	6.48945	6.35425	-0.135208
3-(Decanoyloxy)-2-hydroxypropyl tridecanoate	442.366	7.09133	3.80737e+06	4.26343e+06	3.82819e+06	2.84499e+06	4.40009e+06	3.13226e+06	4.58112e+06	2.43775e+06	3.94337e+06	3.66497e+06	3.61751e+06	4.14706e+06	3.7165e+06	1.80758e+06	4.95454e+06	4.82327e+06	4.20544e+06	3.30861e+06	3.42143e+06	2.75539e+06	2.42191e+06	4.03174e+06	4.01784e+06	4.08126e+06	3.56551e+06	2.58854e+06	2.29258e+06	2.11806e+06	4.85001e+06	4.92808e+06	4.33065e+06	0.0666977	0.797906	0.667331	6.54272	6.52515	-0.0175709
3-(Methoxycarbonyl)-1-methylpyridinium	152.071	3.567	89834.4	83836.2	93318	93908.4	85510.9	79393.8	94218.1	84270.5	82287.3	98662.7	85866.1	72675.2	77833.2	65042.9	82663.5	171716	117994	2.25243e+06	1.85303e+06	107271	95978.3	106791	83368	65644.9	77773.7	78847.9	73763.6	71707.6	1.22312e+07	1.18247e+07	110169	0.975946	0.612772	0.427387	4.92573	5.1525	0.226765
3-(Propyldisulfanyl)-L-alanine	195.039	2.466	273689	319517	82120.9	84177	80700.1	88228.1	79691.2	72593.7	77177.5	83854.1	76103.4	70642	69121.7	67517	78447.3	110571	86241.8	2.87566e+06	2.42198e+06	80701.1	82676.6	80021	74479.7	69263.4	70505.3	79079.5	74056.7	74054.7	169475	141772	94363	0.895866	0.909651	0.83879	4.97191	5.1173	0.145397
3-(Pyrazol-1-yl)-L-alanine	155.069	9.18322	3.70833e+06	3.42739e+06	956413	1.18011e+06	4.01655e+06	4.38885e+06	5.4165e+06	6.73817e+06	1.35334e+07	3.71023e+06	3.72592e+06	4.44534e+06	4.0841e+06	4.24039e+06	7.91514e+07	1.06246e+07	1.33759e+07	1.546e+07	9.74288e+06	3.39339e+06	2.5815e+06	4.83896e+06	6.82978e+06	1.25333e+07	1.08263e+07	3.61278e+06	3.91387e+06	3.85646e+06	6.47322e+06	5.19952e+06	3.5723e+06	0.679198	0.213414	0.0849275	6.58026	6.89713	0.316872
3-[(2-Hydroxyethyl)sulfanyl]-4,6-bis(2-methyl-2-propanyl)-1,2-benzenediol	298.16	5.632	1.58893e+07	1.09562e+07	1.24195e+07	1.0104e+07	8.86241e+06	8.08686e+06	1.01674e+07	9.73525e+06	9.33541e+06	5.2232e+06	1.08263e+07	8.0389e+06	1.5524e+07	8.33101e+06	1.02609e+07	1.0759e+07	8.85066e+06	1.22775e+07	9.10009e+06	4.87103e+06	9.31019e+06	9.85149e+06	7.94524e+06	7.76705e+06	7.10605e+06	1.01146e+07	8.02005e+06	8.25143e+06	1.41426e+07	1.26046e+07	1.03732e+07	0.815667	0.289522	0.137068	6.99498	6.9397	-0.0552773
3-[(2,6-Dimethylheptanoyl)oxy]-4-(trimethylammonio)butanoate	301.225	4.024	2.55027e+06	2.44306e+06	5.51984e+06	5.29027e+06	917037	614552	1.13705e+06	1.16522e+06	952105	4.75734e+06	4.71129e+06	1.5824e+06	1.41852e+06	2.04683e+06	1.40062e+06	1.20782e+06	3.78349e+06	2.33455e+06	2.19958e+06	2.7215e+06	3.25393e+06	1.46164e+06	905958	1.07026e+06	1.08969e+06	1.12348e+06	2.94349e+06	597247	4.36295e+06	2.48682e+06	4.41232e+06	0.562835	0.652127	0.482401	6.29461	6.21059	-0.0840129
3-[2-(Methylsulfanyl)ethyl]-2,5-piperazinedione	188.061	1.893	2.26974e+06	2.21393e+06	3.85598e+06	4.51471e+06	1.67488e+06	1.64049e+06	2.14545e+06	1.31793e+06	3.19023e+06	5.38858e+06	2.98329e+06	2.73012e+06	3.97349e+06	2.4927e+06	3.26335e+06	2.74923e+06	2.17207e+06	2.30904e+06	1.62206e+06	3.28313e+06	3.53606e+06	614661	1.74391e+06	1.43113e+06	2.12969e+06	4.12556e+06	2.11272e+06	995522	3.59495e+06	3.0631e+06	453729	0.645379	0.406088	0.227321	6.42674	6.3129	-0.113836
3-[3-Methoxy-4-(sulfooxy)phenyl]propanoic acid	276.03	2.4345	317941	416410	1.11636e+06	1.13525e+06	4.41488e+06	3.47258e+06	7.52668e+07	4.39327e+07	3.10279e+06	1.12886e+06	1.01806e+06	1.28966e+06	1.11286e+06	179001	3.72693e+06	2.15343e+06	3.02466e+06	1.86957e+06	1.87028e+06	5.73029e+06	6.23438e+06	9.70922e+07	9.33964e+07	2.98893e+06	2.57761e+06	726929	703900	208282	1.44213e+07	1.48577e+07	275235	0.255766	0.425485	0.24563	6.27798	6.52526	0.247287
3-{[4-(2-Methoxyphenyl)-1-piperazinyl]methyl}-2,6-dihydroimidazo[1,2-c]quinazolin-5(3H)-one	391.2	5.483	1.19493e+07	1.30007e+07	1.14488e+07	1.02828e+07	1.02212e+07	1.00488e+07	2.1057e+06	1.43152e+06	4.98729e+06	9.51161e+06	1.0453e+07	5.44303e+06	3.88042e+06	3.69439e+06	6.01541e+06	101690	80969.5	1.32335e+07	1.34216e+07	8.54205e+06	9.36467e+06	2.56661e+06	2.02424e+06	64444.3	67878.1	8.23549e+06	8.21642e+06	4.1547e+06	6.09134e+06	6.43846e+06	9.08841e+06	0.610745	0.289522	0.137068	6.81004	6.26092	-0.549126
3-acetyl-2-(2,6-dimethyl-5-heptenyl)oxazolidine	239.188	4.85	450891	389774	553104	636721	264808	272589	500182	816105	692921	1.25209e+06	859681	448974	747484	322903	114956	130751	184742	239870	492568	161222	534848	460482	279008	974508	152126	70751.3	104864	264480	1.27974e+06	1.02364e+06	1.00282e+06	1.26125	0.0172997	0.0024863	5.72632	5.35887	-0.36745
3-Amino-2-pyrazinecarboxylate	138.031	3.0655	5.73189e+06	4.99063e+06	1.98579e+07	1.93666e+07	2.26231e+07	1.66858e+07	1.27596e+07	9.94716e+06	1.99148e+07	1.79318e+07	1.58474e+07	1.82411e+07	2.12992e+07	6.01764e+06	2.17043e+07	1.1208e+07	1.4715e+07	7.57489e+06	8.37495e+06	4.80371e+06	5.64116e+06	1.42556e+07	1.47201e+07	1.64488e+07	1.50067e+07	3.78473e+06	3.69377e+06	4.5916e+06	1.01044e+06	1.44659e+07	9.26766e+06	1.09754	0.100148	0.0273955	7.13168	6.95078	-0.180897
3-Amino-3-(4-hydroxyphenyl)propanoate	181.073	1.7398	1.86025e+08	1.23037e+08	3.8264e+08	2.34698e+08	1.66625e+08	5.26511e+07	1.51355e+08	4.46367e+07	3.18465e+08	1.75777e+08	2.9641e+08	1.13559e+08	1.83826e+08	1.21407e+08	3.53024e+07	1.46308e+08	1.53327e+08	1.70615e+08	2.54869e+08	1.9315e+08	2.3903e+08	7.61856e+07	1.26301e+08	1.1604e+07	1.33897e+08	3.42511e+08	1.75764e+08	2.38764e+08	2.97695e+08	2.12358e+08	2.65769e+08	0.0646701	0.909651	0.83879	8.19354	8.10954	-0.083995
3-Benzylthymidine	332.137	3.14863	5.69055e+07	7.6089e+07	4.96378e+07	4.79294e+07	6.61544e+07	6.47485e+07	5.16656e+07	3.45871e+07	2.45479e+07	3.90842e+07	4.7683e+07	1.62707e+08	1.28377e+08	3.5098e+07	3.7675e+07	1.19598e+07	1.77087e+07	7.77075e+07	2.78417e+07	5.12381e+07	5.41784e+07	1.2429e+07	6.65159e+07	3.16255e+07	2.76948e+07	4.87837e+07	4.18378e+07	3.54844e+07	4.98769e+07	4.67552e+07	1.93044e+06	1.08693	0.172674	0.0620417	7.74445	7.52859	-0.215866
3-beta-D-Glucopyranosyloxy-2-butanol	252.12	2.1045	3.38518e+06	3.35619e+06	4.50417e+06	3.60784e+06	3.42672e+06	1.65845e+06	7.4731e+06	3.19125e+06	3.52579e+06	7.49809e+06	3.51199e+06	2.34439e+06	2.90523e+06	1.28084e+06	3.8299e+06	2.80907e+07	1.44974e+07	9.28819e+06	1.27133e+07	7.46103e+06	6.45911e+06	9.26154e+06	3.18105e+06	1.69926e+06	3.45688e+06	2.93835e+06	3.31297e+06	2.11018e+06	4.57521e+06	5.3705e+06	5.51299e+06	1.17227	0.305669	0.149881	6.52191	6.74993	0.228017
3-Carbamimidamidopropanoate	130.062	1.87667	1285711152	1455524335	1772789548	1744671302	1603448186	1259487854	1314602202	8.82518e+08	1978843964	1775395747	1707395610	1453625651	1339199530	2537651800	2224354202	2288988254	2697413841	1888601450	1826291219	2054347328	2237156921	1446150942	1644757105	2636572804	2450680320	3137216675	2821357224	2904733073	2169589531	2300169551	2567995520	1.82787	0.00407976	0.000337516	9.18601	9.35247	0.166468
3-Carboxy-1-methylpyridinium;N-Methylnicotinicacid	137.048	2.4725	306133	800291	606665	769710	461867	706333	645608	620529	1.0226e+06	611946	433861	1.16021e+06	290730	766928	709162	603302	571253	7.51153e+07	7.19097e+07	920132	483210	832178	551463	1.02102e+06	311553	180134	716091	787738	5.38231e+07	5.43301e+07	1.55094e+06	0.961111	0.727901	0.57142	5.78723	6.06713	0.279901
3-dechloroethylifosfamide	198.032	2.372	101792	98334.3	110518	137496	103473	99127.8	74926.3	75310.8	106324	100181	91648.9	64218.9	97804.1	94176.4	116967	97536.8	96128	75499.3	95956.3	67569.5	65819.1	84273.7	62390	78834	87857.9	66048.9	77503	57650.3	947603	781191	119851	1.23328	0.0688009	0.0162031	4.97901	4.89853	-0.0804767
3-Dehydrocarnitine	159.09	1.14333	1.27482e+07	1.1945e+07	1.93978e+07	1.47984e+07	1.33986e+07	1.13799e+07	1.38893e+07	7.80286e+06	1.32857e+07	1.48702e+07	1.64624e+07	1.7723e+07	9.6248e+06	1.43224e+07	1.58641e+07	2.51477e+07	1.96124e+07	1.63058e+07	1.96955e+07	2.08864e+07	1.66788e+07	1.91917e+07	2.26109e+07	3.01196e+07	1.93762e+07	3.3029e+07	2.54048e+07	2.45291e+07	2.27155e+07	2.14714e+07	2.55708e+07	2.02127	0.00100619	6.93e-06	7.12563	7.3328	0.207168
3-Dehydroteasterone	446.339	6.032	3.98065e+06	5.16511e+06	5.24474e+06	4.19269e+06	4.41742e+06	2.37181e+06	3.68747e+06	2.67671e+06	1.04457e+07	4.22676e+06	4.01016e+06	2.76211e+06	2.2406e+06	1.86632e+06	1.70392e+07	9.08036e+06	2.07277e+07	5.65216e+06	7.47209e+06	2.34901e+06	3.53175e+06	5.97938e+06	4.05056e+06	8.32707e+06	8.33118e+06	1.69956e+06	1.69257e+06	1.94171e+06	4.29444e+06	5.22064e+06	8.09548e+06	0.92501	0.469435	0.285176	6.57004	6.71593	0.145896
3-Dehydroxycarnitine	145.11	1.38075	2.15101e+07	2.10457e+07	2.44678e+07	2.7999e+07	1.73397e+07	1.50217e+07	1.71692e+07	1.62602e+07	1.79549e+07	1.96722e+07	2.04093e+07	1.35928e+07	1.86816e+07	1.15176e+07	1.29669e+07	1.0252e+07	5.85648e+06	2.33094e+07	2.33442e+07	1.15405e+07	15423323	2.1374e+07	1.72448e+07	1.15479e+07	1.12188e+07	1.09984e+07	1.16242e+07	5.49425e+06	2.32326e+07	1.78652e+07	2.63492e+07	1.16704	0.0756784	0.018554	7.26265	7.10021	-0.162439
3-Deoxy-D-manno-octulosonate	238.07	1.7545	4.50792e+06	6.07231e+06	2.52907e+06	2.0738e+06	2.41149e+06	1.38806e+06	1.13672e+06	892385	2.64567e+06	2.12509e+06	179359	1.33258e+06	248420	2.98956e+06	2.07995e+06	182011	1.27995e+06	545891	2.80692e+06	1.19786e+06	1.9732e+06	3.44303e+06	245909	1.18334e+06	1.33117e+06	5.66871e+06	4.56075e+06	3.24012e+06	431435	183271	3.77895e+06	0.0720255	0.93468	0.874287	6.19193	6.16374	-0.0281916
3-Guanidinopropanoate	131.07	0.886	1.15011e+06	1.72572e+06	1.63698e+06	4.04932e+06	475495	240030	1.31454e+06	282038	865349	1.92009e+06	1.4156e+06	453160	3.3023e+06	322451	3.38732e+06	3.56041e+06	5.4866e+06	1.10526e+07	285032	836239	944420	5.10982e+06	1.05328e+06	97210.7	5.83035e+06	1.53892e+06	188257	507634	1.35254e+06	1.48265e+06	359315	0.749127	0.630276	0.454438	5.98576	6.13346	0.147698
3-Hydropyridazine	86.0844	8.57761	1.40785e+06	1.49727e+06	1.67648e+06	1.49598e+06	1.55155e+06	1.43465e+06	1.54531e+06	1.55161e+06	1.66821e+06	1.32246e+06	1.18032e+06	1.2995e+06	1.40505e+06	1.31395e+06	1.55527e+06	1.45237e+06	1.39451e+06	1.52876e+06	1.19313e+06	1.60175e+06	1.03814e+06	1.21546e+06	1.27248e+06	1.22235e+06	1.29405e+06	1.36868e+06	1.38509e+06	1.35924e+06	1.73763e+06	1.56459e+06	1.65017e+06	0.896632	0.22726	0.0938681	6.16044	6.12713	-0.0333115
3-hydroxy-2-methyl-1H-quinolin-4-one	175.063	3.643	2.76202e+06	7.17193e+06	1.34103e+06	5.21566e+06	6.24055e+06	4.52846e+06	6.60432e+06	3.71737e+06	2.13027e+07	4.67554e+06	4.38183e+06	5.79995e+06	4.86829e+06	6.05416e+06	5.95053e+06	2.53425e+06	4.46126e+06	8.04209e+06	8.60117e+06	13971475	5.70913e+06	6.42262e+06	8.3575e+06	4.36429e+06	3.61802e+06	6.90162e+06	6.30841e+06	7.37442e+06	1.13743e+07	1.0926e+07	2.5355e+07	0.596369	0.384225	0.209978	6.70397	6.78603	0.0820537
3-Hydroxy-2-methyl-4-pyrone	126.032	14.025	370636	1.12262e+08	792816	2.0237e+06	9.98882e+07	754778	1.79507e+06	507750	1.28155e+06	1.04891e+06	9.6568e+07	334343	1.33534e+06	665204	670749	1.70695e+06	902108	403965	361845	820217	764757	389709	391979	9.9142e+07	338011	634814	9.81695e+07	341994	2.28333e+06	882760	1.48764e+06	0.247684	0.305669	0.149881	6.37483	6.07244	-0.302387
3-Hydroxy-4-methoxy-5-(sulfooxy)benzoic acid	263.994	1.658	202167	198783	302310	314776	266150	160811	171722	159488	217088	170639	228042	333173	199493	280024	167310	225245	154862	399569	367447	2.3974e+06	2.23363e+06	158963	159419	180251	157088	156586	153882	226455	1.96461e+06	2.82967e+06	1.03757e+06	0.626235	0.557078	0.376095	5.34629	5.44675	0.100456
3-Hydroxy-4-methylanthranilate	167.058	3.546	28250.1	131886	203277	187403	176619	142320	32944.6	121845	369728	60995.7	161576	25517.7	131886	236843	134181	190089	166887	184481	161731	157625	136003	111905	128442	146101	123004	101805	175537	584985	330865	212484	178181	0.493605	0.753811	0.602685	5.04422	5.20474	0.160526
3-Hydroxy-N-[(3S)-2-oxotetrahydro-3-furanyl]dodecanamide	299.209	3.815	63047.7	135518	190000	70643.5	98201	59191.1	95261.2	63033.3	136217	73763.1	85254.7	92828.9	58888	55154.5	152144	69380.4	61740.5	4.0223e+06	4.5046e+06	61175.7	74321.5	78125.8	75323.2	137030	62809.4	129705	117165	84988.9	147322	111703	183582	0.967676	0.557078	0.376095	4.9296	5.18183	0.252224
3-Hydroxyaminophenol	125.048	14.01	3.28871e+07	2.92983e+07	401404	372937	3.02357e+07	2.85562e+07	356162	343102	391366	357941	2.58969e+07	2.4664e+07	338403	2.40472e+07	2.67652e+07	2.78971e+07	25212453	366489	2.60752e+07	2.49692e+07	327978	2.36482e+07	2.49686e+07	326401	327792	327625	2.21191e+07	331654	3.68264e+07	2.83387e+07	4.23995e+07	0.088048	0.485589	0.306426	6.50318	6.5964	0.0932197
3-Hydroxybutyric acid	104.046	1.07933	8.46537e+08	9.32896e+08	7.04647e+08	7.05843e+08	4.5707e+08	4.01579e+08	581180051	3.25575e+08	5.08077e+08	8.29849e+08	6.32695e+08	5.60082e+08	3.6504e+08	1649037596	5.18057e+08	7.58699e+08	1076975775	6.08727e+08	5.34339e+08	7.49093e+08	8.02351e+08	516204870	7.35105e+08	8.94412e+08	8.63325e+08	8.48606e+08	1170792235	1661137173	7.59122e+08	7.25596e+08	1201750662	0.780583	0.18653	0.0690475	8.79206	8.90016	0.108103
3-Hydroxycotinine(3HC)	192.089	2.3545	179683	201472	195053	126398	1.44633e+06	317544	125610	174733	2.62885e+06	203001	136221	142701	204867	122843	1.24988e+06	203131	116011	141867	4.66591e+06	140800	161860	2.22864e+06	140774	170808	239780	153540	173754	529652	338537	299402	5.76159e+06	0.653305	0.886597	0.803613	5.38363	5.49334	0.109707
3-Hydroxydecanoic acid	188.141	4.608	2.58386e+07	2.78848e+07	2.66464e+07	2.53157e+07	6.24577e+06	4.61695e+06	7.52083e+06	4.78099e+06	8.07884e+06	2.41893e+07	2.8402e+07	1.56951e+07	1.30004e+07	3.20612e+07	8.22822e+06	6.08881e+07	6.91305e+07	7.36704e+06	7.66095e+06	1.33531e+07	1.36369e+07	9.8432e+06	9.43667e+06	61037459	5.51811e+07	3.04431e+07	2.68949e+07	3.69091e+07	2.38494e+07	2.39206e+07	4.64771e+07	0.826322	0.344573	0.178112	7.1616	7.32336	0.161757
3-Hydroxyhexanoate	131.071	0.8755	600232	924502	2.55324e+06	92232.7	1.30253e+06	2.43107e+06	909667	1.12507e+06	1.63639e+06	91420.1	1.37737e+06	3.36854e+06	2.22118e+06	2.88086e+06	2.53123e+06	1.32778e+06	1.2594e+06	2.73562e+06	7.54262e+06	109142	1.63382e+06	644205	2.23381e+06	1.54217e+06	1.26026e+06	1.06401e+06	2.05926e+06	2.26056e+06	1.75081e+06	2.23099e+06	238316	0.622591	0.727901	0.57142	6.0196	6.16671	0.147111
3-Hydroxypicolinic acid	139.026	3.544	3.56428e+07	6.30484e+07	1.06486e+08	90096205	7.15476e+07	6.62031e+07	4.59165e+07	6.03966e+07	6.12236e+07	6.00893e+07	5.7389e+07	2.79438e+07	1.16241e+08	7.13258e+07	5.22653e+07	1.86997e+07	2.95918e+07	4.0351e+07	4.92652e+07	2.26831e+07	3.15521e+07	5.08761e+07	2.83233e+07	2.04383e+07	3.1694e+07	3.15138e+07	2.63141e+07	2.84782e+07	7.73476e+07	6.99989e+07	6.17464e+07	1.97453	0.00152163	5.97e-05	7.79582	7.49697	-0.298851
3-Hydroxypicolinicacid	139.027	3.0005	802650	1.28875e+06	2.2707e+06	2.11429e+06	1.46411e+06	1.30751e+06	1.07812e+06	961446	1.59754e+06	1.53571e+06	1.44779e+06	437243	2.00493e+06	958383	1.19703e+06	588855	750532	845396	1.15918e+06	472184	632773	1.11093e+06	543389	413433	545487	487611	418826	474751	1.87197e+06	1.79074e+06	1.62022e+06	1.79751	0.00468206	0.000421272	6.10489	5.8079	-0.296989
3-Hydroxypropenoate	88.0156	0.69	1.21846e+06	1.66814e+06	2.03984e+06	1.35599e+06	2.46345e+06	5.03728e+06	4.10455e+06	4.33988e+06	797242	1.34209e+06	1.539e+06	2.14809e+06	1.16124e+06	1.76174e+07	1.18675e+06	3.23983e+06	2.71584e+06	3.82562e+06	3.47464e+06	4.38204e+06	3.99305e+06	4.9668e+06	4.52808e+06	3.54813e+06	6.89555e+06	1.65175e+06	2.49301e+06	1.95431e+07	4.28461e+06	4.21627e+06	7.75753e+06	0.423589	0.149749	0.0497355	6.35385	6.57369	0.219835
3-Indolepropionicacid	189.078	2.6655	9.0237e+06	7.8807e+06	1.02829e+07	1.19776e+07	9.15959e+06	6.35038e+06	1.81116e+07	7.72806e+06	1.20607e+07	7.77641e+06	7.37096e+06	8.35432e+06	7.44262e+06	7.84536e+06	1.54539e+07	7.1489e+06	7.82554e+06	1.12865e+07	1.29549e+07	1.06683e+07	1.30205e+07	1.76005e+07	1.61341e+07	3.94176e+06	6.8889e+06	1.41158e+07	1.09658e+07	1.15664e+07	1.25091e+07	1.20298e+07	1.3668e+07	0.918916	0.325924	0.163552	6.95579	7.02747	0.0716787
3-Indoxyl sulphate	213.009	2.429	3.11839e+08	3.31391e+08	6.7395e+08	6.7224e+08	8.93157e+08	7.41815e+08	8.92726e+08	6.43705e+08	3.39539e+08	7.38204e+08	690656898	4.46187e+08	4.1789e+08	3.94375e+08	3.80741e+08	1.26982e+08	1.54924e+08	4.28286e+08	4.07367e+08	1091607240	1183526802	1033757805	1094779550	1.34658e+08	1.12144e+08	418351175	3.74661e+08	3.6231e+08	7.27264e+08	7.33467e+08	1087346379	0.368031	0.582887	0.401263	8.7397	8.58675	-0.152957
3-Methoxy-4-hydroxyphenylethyleneglycol	184.073	3.3405	5.00514e+06	5.27647e+06	6.46715e+06	3.61002e+06	6.1103e+06	6.15479e+06	6.6699e+06	5.49355e+06	5.51521e+06	3.76962e+06	6.42788e+06	4.12191e+06	4.37099e+06	3.78346e+06	6.4507e+06	5.80931e+06	7.57647e+06	5.9588e+06	5.48354e+06	4.48698e+06	4.69885e+06	9.12487e+06	9.25618e+06	4.02927e+06	4.38605e+06	3.97414e+06	4.197e+06	4.60378e+06	7.8648e+06	6.79615e+06	5.9137e+06	0.453452	0.772803	0.634669	6.70634	6.73933	0.0329923
3-Methoxy-O,alpha-dimethyltyrosine	239.115	2.934	339579	614531	174791	124310	1.13218e+06	730520	688778	158793	4.36426e+06	129803	131121	176996	137738	110204	5.90135e+06	125409	105709	2.50079e+06	2.41586e+06	496088	582686	863642	673622	169240	114743	1.1162e+07	1.02493e+07	210973	1.75523e+06	1.35921e+06	630063	1.01903	0.406088	0.227321	5.49379	5.89794	0.404151
3-Methoxyphenylacetic acid	166.062	3.023	3.21365e+07	3.45934e+07	6.7568e+07	6.58117e+07	8.29672e+07	5.86299e+07	2.64026e+08	1.69069e+08	4.28391e+07	6.27933e+07	6.52849e+07	3.51544e+07	3.40619e+07	8.39004e+07	4.66279e+07	2.09102e+07	2.63368e+07	7.71259e+07	7.49077e+07	9.22547e+07	9.38746e+07	2.99707e+08	3.36396e+08	2.82612e+07	2.61207e+07	7.14516e+07	5.66413e+07	9.80596e+07	9.89229e+07	101669007	5.88737e+07	0.290925	0.886597	0.803613	7.80553	7.82708	0.0215597
3-Methoxytyramine	167.095	8.611	249142	227950	262472	223235	239530	208958	296806	243334	215861	302734	213097	3.36137e+06	3.04888e+06	193810	219671	3.22239e+06	439626	330902	343946	305185	301617	2.76459e+06	210477	190379	229731	198715	209790	2.69084e+06	287766	260842	262697	0.158794	0.727901	0.57142	5.53729	5.64063	0.103339
3-Methyl-quinolin-2-ol	159.068	1.685	2.91108e+07	3.59688e+07	3.83149e+07	3.24889e+07	3.18937e+07	2.22203e+07	2.85148e+07	1.37758e+07	3.79657e+07	2.8753e+07	3.55104e+07	2.27399e+07	3.11148e+07	2.59347e+07	4.24527e+07	2.50795e+07	2.77864e+07	3.21639e+07	3.96828e+07	4.28764e+07	4.69678e+07	2.70608e+07	2.6465e+07	2.44003e+07	2.38485e+07	3.67327e+07	4.82489e+07	4.17342e+07	3.49496e+07	3.5376e+07	3.4395e+07	0.930145	0.384225	0.209978	7.45799	7.52642	0.0684395
3-Methylcatechol;3-Methyl-1_2-benzenediol	124.053	3.1075	2.24012e+06	3.10464e+06	2.38114e+06	2.66659e+06	1.08265e+07	7.1334e+06	5.68404e+06	3.38729e+06	7.23651e+06	2.79451e+06	2.04312e+06	768952	1.70803e+06	1.80323e+06	7.06037e+06	568903	1.02569e+06	5.38292e+06	4.38983e+06	1.20359e+06	1.30704e+06	5.43976e+06	6.44355e+06	590853	917287	4.5045e+06	5.62185e+06	2.30707e+06	4.27451e+06	4.54555e+06	3.51872e+06	0.187975	0.630276	0.454438	6.48628	6.3736	-0.112679
3-Methylcrotonylglycine	157.074	3.2745	1.46627e+08	2.06662e+08	2.99167e+08	1.92316e+08	2.69436e+08	1.73178e+08	3.42976e+08	250079299	3.50903e+08	1.54774e+08	3.32888e+08	5.10812e+08	2.41055e+08	6.76202e+08	3.63718e+08	4.93885e+08	3.78251e+08	3.90853e+08	2.97994e+08	6.27583e+08	4.99913e+08	4.39309e+08	7.76483e+08	6.77295e+08	535171632	6.38742e+08	4.72442e+08	1371968670	383093250	5.18585e+08	3.44936e+08	1.48865	0.0035593	0.000268667	8.4301	8.72172	0.29163
3-Methyldioxyindole	163.063	3.117	1.25777e+06	1.57772e+06	1.04767e+06	901935	2.52068e+06	1.87374e+06	1.72657e+06	832594	622818	1.23716e+06	962978	3.82272e+06	2.9089e+06	648935	1.09689e+06	813078	428257	2.13966e+06	1.34315e+06	1.22588e+06	1.44131e+06	1.28608e+06	1.55454e+06	632932	524105	955204	792012	716246	1.28762e+06	1.2162e+06	137415	0.87441	0.305669	0.149881	6.13097	5.9888	-0.142169
3-Methylglutaric acid	146.057	1.985	3.77815e+07	5.14275e+07	9.67376e+06	5.89893e+07	4.14596e+07	3.74508e+07	4.99121e+07	2.32567e+07	4.76299e+07	4.36306e+07	5.01054e+07	2.26375e+07	49034350	3.05706e+07	5.07782e+07	2.17782e+07	2.45854e+07	4.21464e+07	3.77682e+07	2.76722e+07	35308117	3.97245e+07	3.11833e+07	1.95255e+07	2.65689e+07	4.04778e+07	4.65003e+07	2.30299e+07	4.50122e+07	4.68999e+07	4.24484e+07	0.612432	0.289522	0.137068	7.56063	7.50508	-0.0555548
3-Methylindole	131.074	2.87667	5.01515e+07	5.8747e+07	6.36265e+07	1.33551e+07	7.45958e+06	8.01077e+06	4.28844e+07	24413466	70724958	5.67987e+07	5.74933e+07	6.2296e+07	5.72727e+07	5.94421e+07	7.7164e+07	4.23977e+07	4.98285e+07	1.62306e+07	7.26921e+07	5.84018e+07	8.38162e+06	4.96655e+06	5.15104e+07	4.5131e+07	4.1212e+07	9.97505e+07	8.67325e+07	7.11519e+07	6.46585e+07	6.09479e+07	6.48724e+07	0.624836	0.797906	0.667331	7.56321	7.6029	0.0396885
3-Methyloxindole	147.068	3.133	341003	239373	348355	358541	108118	288424	254144	314352	153281	428798	743255	110213	143609	77691.4	106242	908730	499990	261540	365370	280210	456193	359202	283653	234154	150991	170811	175943	91462.1	805963	765934	206437	0.286472	0.838804	0.73446	5.37025	5.41188	0.0416299
3-Methylsulfolene	132.025	0.793	3.50268e+08	3.5614e+08	6.89978e+08	6.57948e+08	305955465	3.39675e+08	3.06117e+08	2.86744e+08	5.59371e+08	6.1113e+08	6.30816e+08	7.80723e+08	6.23703e+08	734536235	787070430	4.29741e+08	5.21451e+08	4.58712e+08	3.9098e+08	5.60272e+08	6.30064e+08	1.91466e+08	4.28945e+08	6.02432e+08	4.8537e+08	1145686511	1275873650	5.54815e+08	5.09206e+08	5.51638e+08	115504272	0.570821	0.816475	0.700611	8.68574	8.73839	0.0526451
3-Methylsulfonyl benzoic acid	200.014	2.6405	1.24919e+07	1.4108e+07	5.64118e+06	5.33265e+06	8.02278e+07	6.55367e+07	1.41512e+07	1.23556e+07	2.61188e+07	3.32673e+06	5.17208e+06	8.34185e+06	8.14912e+06	1.84259e+07	2.6517e+07	4.09859e+06	5.97613e+06	1.41022e+07	1.1948e+07	2.88443e+06	3.80153e+06	1.41841e+07	2.72818e+07	1.24832e+07	8.1895e+06	5.61532e+07	4.40257e+07	2.53737e+07	2.11959e+07	2.48767e+07	1.03008e+07	0.158802	0.955614	0.910026	7.10274	7.10528	0.00254218
3-Morpholinopropylamine	144.126	1.475	5.17566e+06	4.57307e+06	6.10382e+06	8.8661e+06	2.61055e+06	4.0179e+06	8.85183e+06	9.58453e+06	3.60545e+07	6.75716e+06	4.91202e+06	6.10888e+06	5.10732e+06	5.63794e+06	3.5606e+07	2.56652e+07	2.5844e+07	1.55381e+07	1.55482e+07	2.0642e+07	2.14839e+07	1.04613e+07	9.32135e+06	3.50404e+07	3.38133e+07	1.09984e+07	9.88376e+06	4.45468e+06	5.64886e+06	2.28566e+07	6.84575e+06	1.47115	0.00544996	0.000523275	6.81286	7.22507	0.412204
3-MPPTS	452.1	0.79	206527	290424	249101	285055	1.02017e+06	255859	185821	212801	1.47132e+06	265767	252639	364803	324011	279713	1.88917e+06	415431	292536	257298	1.25993e+06	271700	242295	2.32247e+06	191497	347790	343122	326507	584715	425162	527285	420454	2.01258e+06	0.712424	0.200244	0.0766636	5.51122	5.66603	0.15481
3-O-Acetyl-2,6-anhydro-1,4,5-tri-O-ethylhexitol	290.172	4.382	1.15778e+07	446096	4.08567e+06	243931	1.06205e+06	720230	263930	920870	383826	221853	528923	295805	1.06002e+07	241815	262213	204208	268998	301895	263948	265864	446810	377989	227156	200145	185323	311216	217392	268788	1.10059e+06	784181	263181	1.15267	0.0468924	0.00914629	5.89388	5.42124	-0.472633
3-O-Ethyl-L-ascorbic acid	204.063	1.813	1.37118e+07	2.22076e+07	1.33195e+07	2.02934e+07	1.33277e+07	1.56629e+07	2.30875e+07	7.92681e+06	4.87005e+06	1.51631e+07	7.22501e+06	1.46702e+07	3.96045e+06	3.57042e+07	6.70036e+06	5.6891e+06	1.08947e+07	1.90114e+07	1.91726e+07	8.67283e+06	1.18532e+07	3.85037e+07	2.70153e+07	1.27428e+07	2.79485e+07	2.60017e+07	1.89025e+07	41897671	2.28803e+07	2.42897e+07	2.61712e+07	0.646546	0.582887	0.401263	7.11011	7.21961	0.109492
3-Oxo-5beta-cholanate	374.281	5.539	70589.6	89672.1	789631	743117	1.55568e+06	980033	1.14782e+06	693603	991726	1.58591e+06	722184	190323	118295	984260	1.16152e+06	4.3707e+06	2.03552e+06	848538	1.4506e+06	1.9372e+06	1.52081e+06	2.33627e+06	871989	483742	365075	521823	517951	1.06114e+06	1.08113e+06	976243	658938	1.09201	0.22726	0.0938681	5.71821	6.04195	0.323744
3-Oxododecanoicacid	214.156	4.8855	6.80143e+06	6.9972e+06	4.28834e+06	4.21579e+06	1.61877e+06	1.39415e+06	2.36697e+06	1.7583e+06	4.16265e+06	4.08589e+06	4.80478e+06	2.84652e+06	2.83635e+06	6.69223e+06	5.72808e+06	1.66525e+07	1.87473e+07	3.28946e+06	3.65942e+06	1.61256e+06	1.58926e+06	2.16851e+06	2.77799e+06	2.02722e+07	1.61698e+07	5.37611e+06	5.71225e+06	9.05166e+06	6.37999e+06	5.76209e+06	1.30252e+07	1.02462	0.425485	0.24563	6.53946	6.74866	0.209195
3-oxopalmitic acid	270.219	6.5035	2.57229e+06	2.56304e+06	2.08636e+06	2.07775e+06	766883	759944	473593	458869	893221	1.63525e+06	2.02895e+06	1.33223e+06	1.30218e+06	1.23808e+06	890621	4.56285e+06	4.61315e+06	1.95445e+06	1.73999e+06	1.20722e+06	1.17027e+06	559237	572026	4.54843e+06	3.38459e+06	1.53702e+06	1.43102e+06	1.33854e+06	1.57704e+06	1.85095e+06	2.43136e+06	0.753746	0.612772	0.427387	6.09732	6.22256	0.125245
3-Oxotetradecanoic acid	242.188	5.743	9.2931e+06	1.01451e+07	7.04905e+06	6.34296e+06	601942	421241	988770	672016	2.01778e+06	4.99003e+06	6.16793e+06	4.16439e+06	3.37555e+06	6.23198e+06	2.51005e+06	1.70312e+07	2.07341e+07	1.0214e+06	906026	1.94048e+06	1.90196e+06	1.51465e+06	1.71885e+06	3.00809e+07	2.29815e+07	9.42971e+06	8.51971e+06	8.12518e+06	6.38826e+06	5.80011e+06	1.49718e+07	0.780563	0.485589	0.306426	6.4705	6.68222	0.211714
3-Phenylpropyl hydrogen sulfate	216.045	3.775	104653	108910	112020	212982	108956	101498	105050	100052	102778	151338	107960	98780.7	99533.9	99761.9	107144	202411	99869.3	112938	106537	99849.6	171466	146283	127219	259839	93159.3	97637.4	102379	97401.5	191061	175035	110126	0.414811	0.909651	0.83879	5.05118	5.09225	0.0410758
3-Ureidoisobutyrate	146.069	0.733	9.4765e+07	9.98872e+07	6.34294e+07	7.45844e+07	8.78066e+07	7.40068e+07	9.24485e+07	1.49112e+08	6.98527e+07	5.01705e+07	9.32436e+07	6.85645e+07	6.54816e+07	7.41607e+07	9.25443e+07	5.35139e+07	4.91016e+07	6.66475e+07	4.97396e+07	5.52676e+07	6.09435e+07	7.99917e+07	1.12824e+08	6.76324e+07	6.87189e+07	7.37754e+07	6.32839e+07	8.90568e+07	5.35327e+07	5.13478e+07	8.00794e+07	0.983515	0.200244	0.0766636	7.90285	7.83395	-0.0689004
3, 5-Tetradecadiencarnitine	367.271	5.004	1.18445e+06	1.35842e+06	681960	1.00209e+06	207884	449711	221333	480537	128402	1.16711e+06	520840	170993	896272	612565	57239.2	232005	382195	334424	499391	71121.2	54109.2	61829.1	61014.4	156527	375689	131341	192591	205063	1.45646e+06	1.27421e+06	3.26587e+06	1.71083	0.00734917	0.000794384	5.70741	5.18389	-0.523518
3,11-Dihydroxydodecanoic acid	232.167	4.003	2.41586e+07	2.38503e+07	1.69049e+07	1.62028e+07	1.96861e+07	2.03976e+07	2.0189e+07	1.86075e+07	9.86658e+06	1.5078e+07	1.41433e+07	1.50788e+07	1.01321e+07	6.23553e+06	9.8794e+06	1.9374e+07	1.85048e+07	3.15653e+07	3.24436e+07	1.96342e+07	1.90213e+07	2.427e+07	1.85002e+07	1.35667e+07	1.40391e+07	1.12303e+07	1.28859e+07	7.56194e+06	1.89628e+07	1.64161e+07	1.62667e+07	0.381451	0.975396	0.945946	7.19134	7.22164	0.0303084
3,12,14-Trihydroxycard-20(22)-enolide	390.241	3.05	9.25872e+06	9.41941e+06	7.08803e+06	7.75387e+06	7.75325e+06	7.92115e+06	3.97847e+07	2.56673e+07	8.60463e+06	3.36639e+07	1.06699e+07	7.82589e+06	6.2583e+06	5.48842e+06	1.03813e+07	8.5733e+07	6.51385e+07	3.0124e+07	4.80163e+07	35208405	2.95962e+07	4.8723e+07	1.06454e+07	6.64711e+06	2.22926e+07	7.69342e+06	1.1619e+07	6.91356e+06	2.5188e+07	2.33694e+07	8.39521e+06	1.22648	0.137852	0.0443691	7.02839	7.32986	0.301473
3,14-Dihydroxycard-20(22)-enolide	374.246	7.021	4.64307e+06	1.87657e+06	4.17308e+06	3375918	3.06688e+06	2.86533e+06	3.56973e+06	3.54478e+06	4.33159e+06	3.49517e+06	4.18992e+06	2.94455e+06	2.57664e+06	3.74383e+06	4.34537e+06	4.30337e+06	4.97041e+06	2.93904e+06	2.40578e+06	4.77259e+06	4.25586e+06	3.05848e+06	4.0733e+06	5.06114e+06	4.43038e+06	4.87235e+06	4.50665e+06	5.18659e+06	4.27395e+06	3.95119e+06	5.42969e+06	1.20159	0.0633136	0.0141079	6.52792	6.61629	0.088373
3,3',4,4'-Tetrabromobiphenyl	465.72	0.655	8.47146e+06	6.87066e+06	7.61632e+06	8.32016e+06	5.63082e+06	5.94726e+06	6.27921e+06	7.59474e+06	5.17527e+06	6.45078e+06	5.57715e+06	4.90809e+06	4.98413e+06	3.00148e+06	5.36183e+06	4.34308e+06	5.76266e+06	5.36828e+06	4.65473e+06	5.12801e+06	5.98121e+06	6.17737e+06	4.3719e+06	5.36802e+06	5.45418e+06	3.4101e+06	3.57706e+06	2.72203e+06	6.69419e+06	5.65351e+06	4.38054e+06	1.50101	0.0571346	0.012248	6.779	6.67367	-0.105324
3,3-diethyl-1-(3-pyridyl)triazene	178.122	9.89	352843	142723	518343	474562	273947	516341	117019	790632	405379	427318	138477	278237	103409	151648	156894	372120	362432	369758	232898	220702	559656	469621	308117	285557	621315	218916	358555	487320	507228	600782	171218	0.150779	0.675667	0.511239	5.44497	5.5246	0.0796301
3,3-Dimethyl-1-phenyltriazene	149.095	10.2586	838764	441045	715231	451824	520522	528201	642031	610477	494701	354886	379506	356834	415419	472887	435348	430111	387116	387628	313637	524635	412843	345718	354761	521840	414216	418889	363926	480651	714518	709128	931016	1.23032	0.108621	0.0310252	5.69853	5.61208	-0.0864468
3,3-Dimethyl-6-{[(methyleneamino)(phenyl)acetyl]amino}-7-oxo-4-thia-1-azabicyclo[3.2.0]heptane-2-carboxylic acid	361.109	2.951	81599.7	96883.3	110517	123146	98245.1	99017	122884	97655.1	92168.3	124529	87993.4	2.67544e+07	2.12677e+07	83604.5	86313.1	288365	200938	111124	145096	117330	100684	146180	72806.6	64117.1	116811	70210.8	82213.9	67656.8	122087	112945	117049	0.751495	0.753811	0.602685	5.34147	5.03372	-0.307754
3,3-Diphenylpropylamine	211.136	12.3478	2.81341e+06	2.15752e+06	3.07139e+06	1.6304e+06	4.48265e+06	2.31147e+06	2.38995e+06	2.99326e+06	2.60451e+06	2.1521e+06	1.38245e+06	2.99066e+06	1.94507e+06	2.19346e+06	2.1991e+06	2.28025e+06	2.30703e+06	1.95999e+06	1.69884e+06	2.72623e+06	2.18733e+06	2.08743e+06	1.79757e+06	3.03469e+06	1.77299e+06	2.47817e+06	2.43753e+06	2.431e+06	2.51724e+06	2.73957e+06	2.81394e+06	0.540827	0.612772	0.427387	6.38199	6.34522	-0.036764
3,3-Tetramethyleneglutaric Acid	186.089	4.084	2.54792e+06	552105	727130	410974	233654	133363	379157	260028	169579	612123	429379	995112	1.99417e+06	614327	311748	751724	877853	392038	335288	397472	341568	466771	526260	946983	834939	491694	560920	776927	560022	473004	1.81239e+06	0.523365	0.838804	0.73446	5.7033	5.72743	0.0241375
3,3,3-Trifluoropropanol	114.03	0.698	1.16497e+07	1.54296e+07	1.83164e+07	1.75931e+07	1.02381e+07	6.76163e+06	1.12699e+07	7.94868e+06	1.3721e+07	1.87684e+07	1.87972e+07	7.99619e+06	7.41202e+06	6.97381e+06	1.40245e+07	1.96511e+07	2.42918e+07	1.54733e+07	1.53825e+07	1.25448e+07	1.19233e+07	1.56855e+07	1.26153e+07	2.70271e+07	2.17214e+07	1.73547e+07	1.68478e+07	1.01891e+07	1.58162e+07	1.64816e+07	2.25545e+07	1.21957	0.128451	0.0394817	7.06118	7.20831	0.147132
3,3,6,6,9,9-Hexamethyl-3,4,8,9-tetrahydro-1H-1,4,8,11-benzotetraazacyclotridecine-2,5,7,10(6H,11H)-tetrone	374.195	2.198	764112	1.12753e+06	1.84297e+06	1.68878e+06	863464	898507	407866	294071	1.27101e+06	1.23241e+06	1.78725e+06	2.16522e+06	1.2745e+06	2.47572e+06	1.59501e+06	946046	898763	1.0243e+06	927984	1.23938e+06	1.57783e+06	589328	896973	1.68481e+06	1.2267e+06	4.2394e+06	4.17191e+06	3.12739e+06	1.28117e+06	1.49492e+06	750130	0.688309	0.797906	0.667331	6.04848	6.15591	0.107433
3,4-Diaminopyridine	109.064	8.62661	3.33151e+06	3.0277e+06	4.86395e+06	3.77664e+06	3.83744e+06	3.00399e+06	3.67009e+06	3.40028e+06	5.03906e+06	2.85026e+06	3.66839e+06	3.44038e+06	3.01377e+06	3.79372e+06	5.13256e+06	3.32516e+06	2.71898e+06	3.65031e+06	3.50881e+06	3.43245e+06	3.10453e+06	2.90879e+06	3.37101e+06	3.02414e+06	3.34799e+06	3.30497e+06	3.21974e+06	3.3958e+06	4.29217e+06	3.82929e+06	4.77153e+06	0.290292	0.363454	0.193579	6.55302	6.52546	-0.02756
3,4-Dichloropyrrolidine	138.995	3.522	101978	97118.4	97615.7	97698.4	94780.5	74350.8	131589	88448.2	103564	131133	89365.2	91293	86010.7	68755.1	101591	255939	171728	129005	140923	126753	134484	137135	104192	76563.1	84582.5	88852.4	92272.2	82297.6	1.46623e+06	1.50156e+06	125278	1.1491	0.275836	0.125092	4.97897	5.06689	0.0879246
3,4-Dihydrocadalene	200.156	4.806	834093	819975	5.04517e+06	3.54719e+06	3.67473e+06	2.28732e+06	3.18171e+06	1.94291e+06	2.58622e+06	3.34665e+06	3.98248e+06	1.30352e+06	1.4496e+06	1.60323e+06	2.61182e+06	2.10036e+06	2.36698e+06	7.65839e+06	8.05781e+06	1.58987e+06	1.75058e+06	3.15778e+06	3.39636e+06	2.4744e+06	1.99955e+06	6.99432e+06	6.2054e+06	2.02296e+06	4.43421e+06	3.63645e+06	4.93063e+06	1.06548	0.446732	0.26491	6.34445	6.50119	0.156743
3,4-Dihydroxy-1-naphthalenesulfonic acid	240.009	0.747	1.61416e+06	2.19707e+06	1.52938e+06	3.1368e+06	1.85868e+06	1.45303e+06	1.44474e+06	938825	2.01521e+06	1.15566e+06	690508	1.19204e+06	1.16798e+06	2.65383e+06	2.54735e+06	165932	512055	1.05082e+06	878826	879367	622521	408381	1.22077e+06	356486	919983	529907	371219	361189	2.32481e+06	1.65216e+06	2.54887e+06	1.50652	0.00303761	0.00021278	6.18347	5.79316	-0.390313
3,4-Dihydroxy-12,13-epoxytrichothec-9-en-15-yl acetate	324.157	5.754	331778	921879	1.34958e+06	2.58338e+06	1.6347e+06	995112	650164	611219	882743	368506	1.14575e+06	113889	1.12367e+06	1.09205e+06	413162	170889	159516	335431	638079	124881	195278	593088	347245	67890.3	203581	170355	277322	123977	1.19782e+06	1.08564e+06	995563	1.74715	0.00303761	0.00021278	5.8968	5.35652	-0.54028
3,4-dihydroxyphenylacetic acid	168.041	3.201	1.79253e+06	2.04397e+06	2.12907e+06	3.16831e+06	700596	664221	1.66523e+06	1.40561e+06	5.45646e+06	2.17374e+06	3.17746e+06	1.77876e+06	1.72522e+06	1.4427e+06	6.01174e+06	2.39023e+06	2.61949e+06	1.66119e+06	1.46755e+06	1.33699e+06	1.53663e+06	1.84572e+06	2.52846e+06	3.75026e+06	3.17193e+06	1.77148e+06	1.39595e+06	1.70468e+06	2.25478e+06	2.81526e+06	7.53389e+06	0.403942	0.816475	0.700611	6.26089	6.33176	0.070872
3,4-Dihydroxyphenylglycol O-sulfate	250.014	2.09	194523	197989	189654	263769	239681	164031	185236	185532	189161	194090	180850	4.17936e+06	3.43074e+06	198163	346382	259810	324371	207638	212266	256796	272119	453718	194977	279969	364141	306876	231001	210005	250622	299681	183694	0.664358	0.0468924	0.00914629	5.47794	5.43441	-0.0435312
3,4-Dimethoxybenzylhydrazine	182.105	1.45	1.77151e+06	1.60941e+06	2.41085e+06	1.64658e+06	3.80487e+06	941080	1.73374e+06	599325	3.0168e+06	2.88989e+06	2.17001e+06	2.15486e+06	2.83905e+06	1.51734e+06	2.30131e+06	2.24071e+06	2.36468e+06	3.32844e+06	5.79819e+06	1.54029e+06	1.60161e+06	2.79437e+06	1.78418e+06	240422	1.3863e+06	3.30426e+06	2.01303e+06	2.32663e+06	3.44345e+06	2.66269e+06	7.93651e+06	0.716355	0.797906	0.667331	6.27635	6.29815	0.0217924
3,4,5-Trihydroxy-6-methyltetrahydro-2H-pyran-2-olate	163.061	0.578	1.17905e+08	1.05979e+08	1.15314e+08	1.30056e+08	1.1418e+08	9.9732e+07	1.10294e+08	8.02142e+07	1.31436e+08	1.73704e+08	1.21815e+08	1.06006e+08	4.25933e+07	1.3504e+08	1.48555e+08	1.11964e+08	1.28311e+08	1.2503e+08	1.28342e+08	1.00862e+08	9.81857e+07	1.21504e+08	1.21152e+08	8.49415e+07	8.77043e+07	9.72625e+07	8.50348e+07	1.5391e+08	1.03128e+08	1.2338e+08	9.56064e+07	0.372499	0.909651	0.83879	8.0361	8.04823	0.0121361
3,4,5-trimethoxyhydrocinnamic acid	240.099	3.995	4.2105e+08	5.11831e+08	3.0745e+08	2.91874e+08	2.98163e+08	2.22928e+08	2.59405e+08	1.40334e+08	4.42573e+08	2.87129e+08	290342896	4614293315	3663959905	9.19936e+08	492182419	6.9984e+08	8.53437e+08	2442799690	2485655054	5.69051e+08	6.1235e+08	2.8344e+08	3.02811e+08	8.12103e+08	7.39084e+08	8.71901e+08	8.07358e+08	1091507163	8.7458e+08	8.79171e+08	1177707852	0.146873	0.118197	0.035045	8.6735	8.88509	0.211593
3,4,5-Trimethoxyphenylacetic acid	226.084	3.708	3.05251e+06	3.40268e+06	2.52861e+06	2.32827e+06	1.47578e+06	1.10027e+06	1.59595e+06	864553	1.98058e+06	2.2277e+06	2.40786e+06	9.93475e+06	9.42814e+06	3.85764e+06	2.13838e+06	4.20649e+06	5.48984e+06	4.20701e+06	3.98826e+06	3.4603e+06	3.7525e+06	1.79562e+06	2.28565e+06	5.89425e+06	4.73651e+06	3.64473e+06	3.12201e+06	4.57623e+06	3.44461e+06	3.38227e+06	9.69596e+06	0.325601	0.137852	0.0443691	6.40864	6.55768	0.149041
3,5-DI-TERT-BUTYL-4-HYDROXYACETOPHENONE	248.177	6.238	1.43292e+06	1.18535e+06	1.22911e+06	965106	1.28955e+06	831933	1.23939e+06	595440	1.99787e+06	790477	939868	905254	729832	652485	1.90373e+06	1.32729e+06	1.97146e+06	2.42512e+06	2.30118e+06	806387	914329	1.30769e+06	1.31231e+06	1.79189e+06	1.61529e+06	1.12399e+06	871354	830546	2.05402e+06	1.77525e+06	3.40277e+06	1.36877	0.128451	0.0394817	6.00064	6.13701	0.136373
3,5-Diethoxycarbonyl-2,6-dimethylpyridine	251.115	1.6295	6.05893e+06	6.42158e+06	8.6592e+06	3.82335e+06	2.60776e+06	1.131e+06	2.81997e+06	1.05233e+06	2.46237e+06	5.2446e+06	7.90111e+06	1.99964e+06	1.2626e+06	2.95228e+06	1.97137e+06	8.89592e+06	5.39589e+06	2.67561e+06	3.899e+06	5.17914e+06	6.50271e+06	3.73422e+06	1.86605e+06	1.92471e+06	2.6354e+06	6.77183e+06	5.33727e+06	8.28747e+06	7.6283e+06	3.28086e+06	6.77705e+06	0.568202	0.557078	0.376095	6.49523	6.61047	0.115237
3,5-Dihydroxy-2-(4-hydroxy-3-methoxyphenyl)-3,4-dihydro-2H-chromen-7-yl hydrogen sulfite	368.056	4.997	2.81132e+06	4.12145e+06	5.34896e+06	4.0774e+06	3.71896e+06	3.55024e+06	3.3446e+06	2.45987e+06	2.95246e+06	3.9792e+06	5.49999e+06	6.04632e+06	5.43275e+06	3.43132e+06	2.83098e+06	1.81639e+06	3.03611e+06	6.84574e+06	5.79354e+06	4.10348e+06	4.17329e+06	4.32186e+06	4.53819e+06	4.26311e+06	3.71398e+06	4.10689e+06	3.98735e+06	3.94718e+06	3.16574e+06	4.93285e+06	5.73287e+06	0.162268	0.727901	0.57142	6.59292	6.59486	0.00194305
3,5-Dimethylpyrazol-1-ide	95.0614	10.0439	3.67317e+06	3.66971e+06	4.4912e+06	4.36581e+06	4.1623e+06	4.28525e+06	4.0695e+06	4.59476e+06	3.79565e+06	3.89795e+06	2.97034e+06	3.44908e+06	3.73246e+06	3.54002e+06	3.82976e+06	3.44952e+06	3.52807e+06	3.68547e+06	3.12009e+06	3.94625e+06	3.50618e+06	2.69632e+06	3.2167e+06	3.36069e+06	3.38227e+06	3.95887e+06	3.35661e+06	3.25055e+06	5.4608e+06	3.51746e+06	5.54329e+06	1.55328	0.0377265	0.00674339	6.58906	6.53567	-0.0533894
3,5-Dimethylpyrazole	96.0689	10.3839	5.6219e+06	4.11327e+06	7.04708e+06	6.69214e+06	6.06653e+06	5.27194e+06	6.64752e+06	5.84509e+06	6.56406e+06	5.91195e+06	7.58176e+06	4.91413e+06	5.64253e+06	5.6621e+06	7.12006e+06	6.70207e+06	4.42993e+06	6.0546e+06	5.70599e+06	6.09417e+06	6.017e+06	4.12487e+06	6.06318e+06	5.92226e+06	6.08376e+06	6.20235e+06	8.52916e+06	6.32341e+06	6.96664e+06	6.9382e+06	8.98914e+06	0.236968	0.630276	0.454438	6.77118	6.77907	0.00788606
3,5-Dinitrobenzhydrazide	226.034	0.683	97735.8	95425.5	93655.8	96859.3	99845.6	88411.6	139266	149354	83922	110880	97977.3	108420	102953	96005.8	118241	2.04252e+06	419565	143693	99181	509987	213603	597786	109018	95765.1	101075	108739	93778.6	108978	91562.2	197140	93039.1	0.885223	0.0571346	0.012248	5.01294	5.28875	0.275807
3,5-ditert-butyl-4-hydroxybenzaldehyde	234.162	5.761	329575	1.2029e+06	1.52236e+06	2.58471e+06	1.87398e+06	1.25503e+06	889279	821800	1.15649e+06	639523	1.2476e+06	308384	1.70382e+06	1.43515e+06	614066	250161	312731	607753	1.01405e+06	301079	164626	941898	502045	66952.8	399785	278584	359564	256715	1.30588e+06	1.43382e+06	1.0217e+06	1.7807	0.00266413	0.000167312	6.01934	5.54851	-0.470837
3,6-bis[(1H-indol-3-yl)methyl]piperazine-2,5-dione	372.164	1.6895	2.75995e+06	3.41881e+06	1.82399e+06	3.03647e+06	1.12277e+07	7.20436e+06	831780	182240	1.23525e+07	301049	725901	2.09418e+06	8.83899e+06	2.14955e+06	1.13656e+07	299354	316600	1.93796e+06	2.01688e+06	330675	290703	266917	1.35713e+06	241208	604105	3.09333e+06	1.14363e+06	1.16011e+06	4.54143e+06	3.86306e+06	4.28412e+06	0.862954	0.137852	0.0443691	6.34555	5.92449	-0.421062
3,6-Bis{[5-(diethylamino)pentyl]oxy}-9H-xanthen-9-one	510.345	6.097	332312	67445.4	55594.2	58627.9	311017	101223	2.65552e+06	1.49324e+06	56070.9	2.34807e+06	52243.4	122664	275979	56166.4	51462.6	1.8489e+07	7.26888e+06	1.83304e+06	3.39912e+06	2.68233e+06	1.54142e+06	3.8286e+06	39227.6	39606.1	661324	522435	124944	479912	696512	650462	253237	0.980597	0.22726	0.0938681	5.29118	5.88154	0.59036
3,6,9,15-tetraazabicyclo(9.3.1)pentadeca-1(15),11,13-triene-3,6,9-triacetic acid	380.168	2.971	3.7078e+06	3.10036e+06	6.10359e+06	4.69047e+06	1.65632e+06	1.27059e+06	3.6229e+06	2.70457e+06	1.74786e+07	6.05358e+06	4.70025e+06	1.51189e+07	1.3501e+07	8.61896e+06	1.98503e+07	356511	495191	1.91356e+07	2.15466e+07	2.19516e+06	2.26991e+06	4.89943e+06	5.38928e+06	405788	429768	3.17062e+06	2.82088e+06	1.26822e+07	6.05626e+06	5.36977e+06	1.14846e+07	0.3054	0.612772	0.427387	6.69812	6.46966	-0.228455
3_4'_5-Trihydroxystilbene	228.078	3.646	64782.1	70198.2	68993	69576.1	64652.5	64405.3	66384.2	64336.6	61017.3	69744.3	61088.3	4.28415e+06	4.22937e+06	51585.6	64063.8	71619.6	62592.2	70866.7	67671.9	65827.6	63285	59304.5	57675.8	51367.1	59986.8	55471.9	58561.2	53107.7	79304.5	71503.2	208602	0.803042	0.137852	0.0443691	5.06962	4.78703	-0.282591
3_4-Dehydrothiomorpholine-3-carboxylate	145.02	0.8065	1.86225e+07	3.9636e+07	2.29423e+07	6.55037e+06	5.49256e+07	7.15969e+07	7.19025e+06	1.07477e+06	3.26645e+07	3.99424e+06	5.90114e+06	2.07028e+08	7.95954e+06	8.33369e+07	4.68055e+06	1.44494e+06	2.51197e+06	1.70078e+07	1.834e+06	1.3905e+07	1.35436e+07	8.57785e+06	1.38778e+08	4.64966e+07	3.38367e+07	1.22096e+08	5.71266e+07	7.37737e+07	3.99906e+07	2.96813e+07	9.75188e+06	0.091991	0.993973	0.981969	7.25371	7.21308	-0.040636
3_4-Dihydroxy-L-phenylalanine(L-Dopa)	197.069	1.947	7.57934e+06	4.46757e+06	4.57412e+06	5.3765e+06	5.56115e+06	5.87373e+06	4.37153e+06	3.37495e+06	2.70665e+06	4.38114e+06	4.64039e+06	1.04332e+07	1.1317e+07	3.78818e+06	2.08972e+06	1.33229e+06	1.67889e+06	7.48809e+06	4.58473e+06	3.99508e+06	3.0421e+06	588606	4.17016e+06	2.13138e+06	2.21865e+06	3.26006e+06	3.7789e+06	2.98706e+06	6.04819e+06	4.76028e+06	1.27131e+06	1.40598	0.00824916	0.000971368	6.7139	6.4229	-0.290999
3_4-Dihydroxymandelaldehyde	168.042	3.1715	7.74764e+06	1.10568e+07	285902	402411	2.22846e+08	1.00378e+08	1.0014e+08	5.6635e+07	1.15713e+08	349799	247476	2.33267e+06	1.46546e+06	4.19164e+06	9.14897e+07	1.4785e+06	1.48507e+06	7.13703e+06	6.86287e+07	9.97643e+06	7.30643e+06	2.05158e+07	7.69413e+07	1.03272e+06	1.011e+06	1.103e+07	1.17316e+08	4.65961e+07	9.91502e+06	4.98436e+07	2.67758e+07	0.22675	0.772803	0.634669	6.80385	7.06092	0.257067
3_4-Dihydroxymandelate	184.037	2.66125	4.4331e+07	4.38567e+07	6.68138e+06	6.50359e+06	8.75828e+07	6.91394e+07	7.17676e+07	4.45455e+07	2.04025e+08	6.54665e+06	4.60078e+06	1.28218e+07	9.78281e+06	1.96245e+07	8.25731e+07	1.50349e+07	1.1025e+07	125719109	1.16673e+08	4.20232e+07	4.29332e+07	8.16131e+07	9.51904e+07	1.70651e+07	1.52675e+07	3.13333e+08	3.03312e+08	2.46987e+07	7.83948e+07	7.80024e+07	3.22676e+07	1.00398	0.22726	0.0938681	7.38524	7.73113	0.345885
3_4-Dihydroxyphthalate	198.016	2.31	250110	252916	270951	244565	429639	221026	300742	203319	1.14007e+06	269243	274016	215428	229055	277150	1.32932e+06	299739	333066	1.2915e+06	1.24849e+06	272022	275358	282429	303325	314652	298355	4.38185e+06	3.2367e+06	318300	492560	584482	282146	1.13618	0.00544996	0.000523275	5.46051	5.76892	0.30841
3_4-Dimethoxycinnamicacid	208.073	4.144	1.07575e+06	1.31429e+06	765851	706705	2.53746e+06	1.83316e+06	2.11136e+06	1.21835e+06	1.80848e+06	804028	714315	379563	301690	1.55793e+06	2.04929e+06	2.11257e+06	1.37704e+06	2.47496e+06	2.33252e+06	3.75008e+06	4.03233e+06	2.26193e+06	2.59277e+06	1.2938e+06	1.13355e+06	1.99964e+06	1.90631e+06	1.6025e+06	1.4842e+06	1.22795e+06	362880	1.54241	0.0133197	0.00172931	6.0164	6.31692	0.300518
3_4-Dimethoxyphenethylamine	181.109	4.611	6.93754e+06	7.53575e+06	7.62941e+06	6.86101e+06	4.23541e+06	2.91436e+06	1.77473e+06	1.1395e+06	2.58867e+06	6.5913e+06	6.92367e+06	2.213e+06	1.8331e+06	1.00514e+06	2.82923e+06	5.76611e+06	4.11199e+06	3.04859e+06	3.65457e+06	3.10427e+06	2.75191e+06	3.09658e+06	2.17828e+06	2.37364e+06	2.4305e+06	1.31151e+06	1.35246e+06	1.38015e+06	3.15494e+06	3.01938e+06	5.41504e+06	0.910589	0.485589	0.306426	6.53695	6.41315	-0.123801
3_6-Nonadienal	138.104	5.278	4.41493e+06	1.31661e+07	1.18765e+07	1.72779e+07	1.96566e+07	1.31599e+07	1.00618e+07	1.1152e+07	8.78284e+06	1.01251e+07	1.45444e+07	3.39773e+06	8.89898e+06	6.49204e+06	3.30097e+06	1.9517e+06	1.64094e+06	4.60062e+06	1.19542e+07	563106	2.34563e+06	3.69002e+06	2.05644e+06	982710	5.77308e+06	1.3173e+06	2.70562e+06	1.6409e+06	1.24694e+07	9.43411e+06	7.00511e+06	1.93409	0.00119829	2.53e-05	6.996	6.3776	-0.618404
3alpha-Hydroxy-5beta-pregnane-20-one	318.254	7.85	466556	366249	217210	1.16594e+06	147100	148143	193618	26324	87693.4	86059.1	409797	49630.7	278927	442443	122753	23482.3	260021	383975	260972	276459	56322	150666	97643.4	293762	572830	143267	285468	116176	40154.9	38810.2	324248	0.557123	0.816475	0.700611	5.2828	5.22418	-0.0586265
3alpha-Hydroxyglycyrrhetinate	470.339	7.242	342115	368998	3.25049e+06	3.23719e+06	224677	94672.7	97707.6	125203	198867	3.25069e+06	3.42085e+06	187579	133129	72464.2	140699	127903	314020	317892	95796.5	104169	126383	253897	165567	137660	183612	118124	78004.2	252672	639959	512258	514577	1.07295	0.363454	0.193579	5.58149	5.19632	-0.385168
3alpha_11beta-Dihydroxy-5alpha-androstane-17-one	306.219	6.674	483392	1.34069e+06	5.48586e+06	507965	886274	1.40263e+06	1.26849e+06	1.54963e+06	1.27765e+06	419732	837341	123581	1.33284e+06	934961	376726	5.32462e+06	2.35954e+06	822034	495952	384705	298571	870703	459191	217435	398303	226083	431361	270153	2.2233e+06	1.57879e+06	524514	0.35213	0.0920506	0.0241244	5.96318	5.73613	-0.227055
3alpha_12alpha-Dihydroxy-7-oxo-5beta-cholanate	406.271	4.624	316467	380530	331638	406815	4.10133e+06	2.98103e+06	6.29465e+06	3.62292e+06	152133	292351	376004	3.49439e+06	2.71136e+06	103104	187347	148907	121677	133418	96607.1	2.46954e+06	2.28299e+06	7.56285e+06	8.02806e+06	90957.3	376912	183676	398544	174477	1.5801e+06	2.01976e+06	2.88815e+06	0.252223	0.305669	0.149881	5.91923	5.62977	-0.289465
3alpha_7alpha_12alpha-Trihydroxy-5beta-cholestan-26-al	434.339	7.269	1.38079e+06	1.28483e+06	1.30636e+06	1.43822e+06	426019	276382	845273	748813	1.99744e+06	1.0602e+06	1.16131e+06	810064	811857	636150	1.33802e+06	2.87841e+06	2.63786e+06	1.19879e+06	1.02815e+06	553458	536553	566032	547895	3.41887e+06	2.77948e+06	724383	836891	641177	2.6318e+06	1.67044e+06	887280	0.726271	0.909651	0.83879	5.95768	6.04495	0.0872737
3alpha_7alpha_12beta-Trihydroxy-5beta-cholanate	408.287	6.682	1.51978e+06	1.78407e+06	1.48519e+06	1.49481e+06	2.4613e+06	1.47232e+06	3.5649e+06	1.27491e+06	3.94645e+06	1.42147e+06	1.22362e+06	1.43715e+06	975120	724772	5.46922e+06	4.19056e+06	5.14209e+06	4.07751e+06	3.35521e+06	1.50032e+06	1.45111e+06	2.11802e+06	4.14259e+06	4.02709e+06	3.29527e+06	876069	838739	982463	3.05624e+06	2.27397e+06	7.88376e+06	1.25687	0.18653	0.0690475	6.20283	6.39071	0.187878
3beta,17beta-Diacetoxy-5alpha-androstane	376.261	6.185	1.56121e+06	1.50252e+06	1.40485e+06	1.32796e+06	4.63143e+06	2.84883e+06	3.65878e+06	2.24129e+06	4.71437e+06	1.03239e+06	1.3702e+06	4.26251e+06	2.85251e+06	1.07244e+06	5.99728e+06	3.84136e+06	4.27444e+06	5.01965e+06	5.05759e+06	2.72596e+06	2.60277e+06	5.33393e+06	6.73663e+06	4.24518e+06	3.74879e+06	2.1606e+06	1.52905e+06	1.57458e+06	4.53641e+06	3.55021e+06	6.70497e+06	1.27149	0.0633136	0.0141079	6.32962	6.55159	0.221979
3H-1,2,3-triazolo[4,5-d]pyrimidine-5,7-diamine	151.061	0.72	2.36746e+07	2.50434e+07	1.97923e+07	1.57574e+07	4.15315e+07	2.32233e+07	1.5172e+07	1.07057e+07	1.15525e+07	2.20666e+07	2.01411e+07	7.48585e+06	3.09958e+06	7.59412e+06	1.23677e+07	8.57801e+06	1.81823e+07	9.83504e+06	7.53418e+06	8.79952e+06	1.21167e+07	1.60913e+07	2.83546e+07	2.26788e+07	1.48958e+07	8.92295e+06	7.00995e+06	1.05646e+07	1.30351e+07	1.04837e+07	1.36061e+07	0.786163	0.384225	0.209978	7.17275	7.08507	-0.0876768
4-((2-oxohexadecanoyl)amino)butanoic acid	355.271	5.625	843384	822681	886728	856428	740195	593460	1.21865e+06	1.28705e+06	619995	1.14016e+06	670650	1.15691e+06	1.20646e+06	661348	929769	2.69879e+06	1.61042e+06	804670	754714	1.78064e+06	1.70908e+06	1.30947e+06	1.42018e+06	679956	683258	851208	666600	662182	1.28771e+06	1.14708e+06	1.61193e+06	0.730596	0.425485	0.24563	5.94293	6.02747	0.08454
4-(1H-Pyrazol-3-yl)piperidine	151.111	8.841	392267	153890	935511	80297.4	687814	169900	87181.5	169240	163005	101927	30087.6	283100	158117	62855.1	1.24622e+06	97069.7	184701	183408	46400.2	484549	89318.2	44199.4	112872	185720	51737.9	156865	205846	92551	152855	96554.7	44761.7	0.265746	0.886597	0.803613	5.21723	5.14796	-0.0692703
4-(1H-Tetrazol-5-ylmethyl)-2-piperidinecarboxylic acid	211.106	2.158	147046	150547	446150	159692	2.50286e+06	650620	201600	214600	4.19228e+06	155152	152708	212910	231222	203009	1.94667e+06	145548	160998	272321	5.73104e+06	168749	178003	3.59212e+06	163535	229145	589666	197021	181115	448443	471576	546858	9.60169e+06	0.559759	0.753811	0.602685	5.50304	5.60243	0.0993836
4-(2-Hydroxyethyl)phenyl hydrogen sulfate	218.024	2.6085	884780	963477	1.65581e+06	648449	1.90512e+06	1.49036e+06	234095	180043	451589	242940	1.83616e+06	498178	435976	1.18915e+06	674174	233126	221605	136329	140284	212095	141160	183780	290218	331446	229554	120496	165156	1.45259e+06	1.02798e+06	1.24625e+06	2.59791e+06	1.40359	0.00734917	0.000794384	5.8397	5.38351	-0.456191
4-(2-Methylhydrazino)-1-(beta-D-ribofuranosyl)-2(1H)-pyrimidinone	272.112	1.13	412169	320652	571714	380818	520928	244621	3.38018e+07	1.04161e+07	684893	441069	1.11544e+06	314467	407665	350359	477945	493892	528792	2.09711e+07	2.08298e+07	1.1408e+06	1.56174e+06	3.46474e+06	2.10205e+06	263798	2.32802e+06	886849	499847	585650	5.26761e+06	4.66327e+06	733530	0.348218	0.149749	0.0497355	5.87792	6.14659	0.268673
4-(4-Hydroxy-4-methylpentyl)cyclohex-3-ene-1-carbaldehyde	210.162	4.56	6.2339e+07	4.9452e+07	7.2272e+07	4.42131e+07	1.47916e+07	3.69058e+07	6.38086e+07	7.20032e+07	5.80933e+07	7.44792e+07	6.18651e+07	5.37689e+07	5.09564e+07	2.41809e+07	3.0183e+07	4.5315e+07	4.04677e+07	3.09656e+07	1.99231e+07	2.92606e+07	5.05257e+07	1.8634e+07	5.53757e+07	6.19454e+07	3.19389e+07	2.72338e+07	3.23401e+07	4.43112e+07	1.21195e+08	1.06853e+08	7.26244e+07	1.22411	0.0688009	0.0162031	7.68869	7.54318	-0.145511
4-(beta-Acetylaminoethyl)imidazole	153.09	11.1635	1.1499e+06	2.51286e+06	5.82935e+06	2.87817e+06	1.94284e+06	1.81123e+06	3.56929e+06	978998	1.70828e+06	2.02878e+06	1.42724e+06	1.28299e+06	887783	1.47955e+06	2.93734e+06	1.67313e+06	2.02372e+06	1.48517e+06	3.85338e+06	2.5136e+06	1.79148e+06	786072	1.20201e+06	1.29501e+06	1.19635e+06	1.89099e+06	1.42837e+06	2.17098e+06	3.44797e+06	7.60052e+06	4.63919e+06	0.190246	0.993973	0.981969	6.26402	6.23875	-0.025274
4-(hydroxymethyl)-1,2,5-oxadiazole-3-carboxamide 2-oxide	159.027	0.691	3.34812e+07	3.96436e+07	6.58522e+07	5.96443e+07	3.7268e+07	3.53486e+07	4.24127e+07	3.97705e+07	6.46369e+07	5.30392e+07	6.16475e+07	3.97422e+07	4.36266e+07	7.16228e+07	6.9156e+07	1.57677e+07	3.07053e+07	5.2397e+07	4.51866e+07	4.29014e+07	4.64889e+07	4.37569e+07	4.86742e+07	3.4493e+07	3.64482e+07	5.23038e+07	5.27525e+07	6.40984e+07	5.71581e+07	5.32278e+07	4.59818e+07	0.225179	0.838804	0.73446	7.67735	7.63388	-0.0434715
4-(Palmitoylamino)-1-pentofuranosyl-2(1H)-pyrimidinone	481.316	6.705	1.75894e+06	1.70909e+06	1.79139e+06	1.91959e+06	1.38614e+06	2.15446e+06	1.85171e+06	2.72634e+06	1.58848e+06	1.82866e+06	1.54926e+06	835243	1.69887e+06	1.83906e+06	950035	738399	1.17614e+06	1.42582e+06	1.13706e+06	1.30786e+06	1.15816e+06	785067	436061	957089	1.44033e+06	1.13406e+06	1.65667e+06	940327	2.32218e+06	1.76622e+06	1.49138e+06	1.9669	0.0014432	4.53e-05	6.23304	6.01626	-0.216774
4-[(1,5-Dimethyl-3-oxo-2-phenyl-2,3-dihydro-1H-pyrazol-4-yl)amino]-4-oxobutanoic acid	303.121	2.716	95141.7	87094.5	85395.3	77233.1	104195	488423	205446	91080	558553	92768.2	78790.8	71093.8	71614.4	119836	499007	161431	121977	101881	128586	253302	523717	122675	138660	66303	247247	82967.4	564072	82616	368798	323450	971371	0.441359	0.213414	0.0849275	5.07948	5.23322	0.15374
4-[(2S)-5,7-Dihydroxy-4-oxo-3,4-dihydro-2H-chromen-2-yl]phenyl hydrogen sulfate	352.025	2.597	220247	272258	245062	254256	275200	206800	194101	171993	359483	249358	224144	218007	199426	293698	297743	283382	307038	240366	223947	245387	272652	204931	205308	299278	308256	1.46108e+06	1.18581e+06	292654	261850	291694	288928	0.930576	0.137852	0.0443691	5.37574	5.51885	0.143112
4-[(3,5-Dichlorophenyl)amino]-4-oxobutanoic acid	260.996	4.393	87155.8	86418.9	5.1194e+06	4.85142e+06	87048.4	85418.5	218858	80268.8	83277.7	3.86061e+06	5.04168e+06	87737.1	85910.8	297270	83505.5	82660.1	83687.5	545850	690958	82111.4	85065.5	196023	81771.6	81314.4	80148.3	100458	79371.9	529193	731950	824503	86073	0.985816	0.159621	0.0556167	5.4963	5.13047	-0.365826
4-[(E)-2-(2,3,5-Trihydroxyphenyl)vinyl]phenyl hydrogen sulfate	324.03	0.92	2.05417e+06	243930	2427533	979939	2.48016e+06	216349	4.68722e+06	895270	2.28936e+06	877458	2.11448e+06	342387	1.48855e+06	1.06939e+06	500830	1.79111e+06	2.92258e+06	2.03478e+06	2.09164e+06	2.17432e+06	2.64739e+06	4.73083e+06	8.0153e+06	433086	1.98532e+06	3.65739e+06	1.81318e+06	2.60825e+06	4.21885e+06	2.98155e+06	2.42245e+06	1.02084	0.200244	0.0766636	6.05667	6.32564	0.268972
4-[3-OXO-3-(5,5,8,8-TETRAMETHYL-5,6,7,8-TETRAHYDRO-NAPHTHALEN-2-YL)-PROPENYL]-BENZOIC ACID	362.189	4.084	113192	128006	121718	126549	148544	121749	137207	132025	112186	129433	123496	129560	137212	3.13336e+06	109013	129341	133723	167654	169867	119192	113153	140499	145886	129100	119832	99844.6	105399	2.90034e+06	143549	237986	106350	0.0814963	0.886597	0.803613	5.20454	5.20326	-0.00127577
4-[5-Hydroxy-6-(2-hydroxy-3-methyl-4-methylenetetrahydro-2-furanyl)-1,3-dioxan-4-yl]-2,6-piperidinedione	327.131	1.95167	1.70412e+07	3.61857e+07	4.52024e+07	4.75852e+07	2.1923e+07	1.6398e+07	2.03595e+07	4.4382e+06	2.67555e+07	3.64155e+07	4.07151e+07	1.37239e+07	3.63153e+07	4.89469e+07	1.66381e+07	8.4954e+06	1.1281e+07	3.49482e+07	1.42784e+07	1.94739e+07	3.04652e+07	4.33641e+06	1.13752e+07	1.1167e+07	1.51173e+07	3.52265e+07	3.83883e+07	2.4152e+07	2.2834e+07	2.16705e+07	6.01551e+06	0.848482	0.118197	0.035045	7.40143	7.22204	-0.179397
4-{(1E)-3-[(2-Hydroxy-5-oxo-1-cyclopenten-1-yl)amino]-3-oxo-1-propen-1-yl}-2,3-dihydro-2-furanyl acetate	293.089	3.042	424889	406525	427304	376731	415161	178733	177115	123445	219017	170767	220029	83967.7	70572.7	68529.2	229165	534686	315324	563345	243218	182084	155767	235378	85117.4	76179.1	109311	221575	215953	71443.6	576272	329769	384629	0.0478536	0.955614	0.910026	5.29845	5.2809	-0.0175443
4-{[(Diaminomethylene)amino]methyl}cyclohexanecarboxylic acid	199.132	1.542	579831	501714	993665	667541	694111	384355	1.11943e+07	1.32433e+07	834399	5.5513e+06	833939	462098	595475	622448	690548	5.29571e+07	3.03925e+07	3.42208e+06	1.11469e+07	8.66735e+06	4.54092e+06	1.66987e+07	828028	363685	4.15753e+06	1.0907e+06	726243	857201	3.53296e+06	3.27935e+06	919403	0.916984	0.128451	0.0394817	6.05023	6.52675	0.47652
4-{[2-Oxo-3-(1H-tetrazol-5-yl)-2H-chromen-8-yl]oxy}butanoic acid	316.079	2.097	207539	211237	202345	281419	872763	627684	217700	167011	211821	207078	192952	206234	189522	1.68285e+07	227864	189707	197324	221532	350855	192221	222192	301045	206462	199609	186304	253327	246458	1.9401e+07	725796	797838	195986	0.112833	0.93468	0.874287	5.53158	5.4928	-0.0387874
4-Acetamidobenzenesulfinic acid	199.03	3.564	83871.5	87323.7	89541.5	92740.4	89068	75111.3	98137.4	82399.5	85710.4	102767	82107.2	75698.4	81070.9	65898.5	86102.2	197121	122902	4.2443e+07	3.60227e+07	111734	99970.9	111233	86836	69530.3	81009	82127.9	76832.1	74690.6	2.15824e+08	207569760	114752	0.955751	0.384225	0.209978	4.92738	5.35433	0.426955
4-Amino-1-[(2xi)-5-O-{hydroxy[(hydroxy{(2R)-3-[(18-methylicosanoyl)oxy]-2-[(19-methylicosanoyl)oxy]propoxy}phosphoryl)oxy]phosphoryl}-beta-D-threo-pentofuranosyl]-2(1H)-pyrimidinone	1093.67	3.246	891353	1.13928e+06	1.02746e+06	896089	1.1232e+06	532302	1.78899e+06	979779	1.1594e+06	1.90995e+06	739415	801832	489171	803294	1.17278e+06	3.35884e+06	4.23656e+06	1.86765e+06	2.99934e+06	2.19574e+06	1.96415e+06	3.2348e+06	978117	871708	1.15207e+06	1.11449e+06	776326	805322	1.66553e+06	1.24646e+06	1.65507e+06	1.45319	0.0756784	0.018554	5.97884	6.21076	0.231926
4-Amino-3-{[3-amino-6-(aminomethyl)-3,4-dihydro-2H-pyran-2-yl]oxy}-6-(ethylamino)-2-hydroxycyclohexyl 3-deoxy-4-C-methyl-3-(methylamino)pentopyranoside	475.299	2.76	6.48667e+07	7.68302e+07	5.78939e+07	5.89585e+07	5.31632e+07	4.29213e+07	3.48972e+08	4.82296e+07	7.21433e+07	341405540	7.71508e+07	5.51853e+07	4.51422e+07	3.14356e+07	7.25192e+07	1510961856	777969015	8.60584e+07	1.10002e+08	3.65851e+08	6.56349e+07	5.47323e+08	7.66259e+07	4.2359e+07	1.41711e+08	5.54306e+07	6.56522e+07	4.8796e+07	2.1764e+08	1.91358e+08	9.28854e+07	0.906121	0.149749	0.0497355	7.85627	8.1384	0.282135
4-Amino-4-deoxychorismate	225.063	2.527	884108	970194	84982.3	98042.1	2.03339e+07	1.66724e+07	1.27582e+07	7.07365e+06	7.28064e+06	83131.6	101432	198691	240090	1.78683e+06	8.06062e+06	114580	131887	4.59229e+06	4.85427e+06	577132	712429	9.72477e+06	1.02162e+07	83157.1	69056.1	5.39984e+06	4.11393e+06	1.9506e+06	4.37897e+06	4.46518e+06	1.32874e+06	0.330462	0.993973	0.981969	6.00418	6.10292	0.0987446
4-Amino-5-hydroxymethyl-2-methylpyrimidine	139.075	10.3149	2.23809e+06	7.41173e+06	3.16536e+06	2.68369e+06	2.52663e+06	3.61423e+06	2.66343e+06	2.1137e+06	2.90222e+06	2.92067e+06	1.65993e+06	2.18026e+06	2.45029e+06	2.57891e+06	3.96824e+06	3.30738e+06	2.36425e+06	2.33349e+06	2.64225e+06	2.40371e+06	2.50009e+06	2.25862e+06	2.26504e+06	3.25826e+06	1.89277e+06	2.99151e+06	3.38023e+06	2.20027e+06	3.29506e+06	3.41956e+06	6.01033e+06	0.378917	0.975396	0.945946	6.4391	6.42192	-0.017182
4-amino-5,6-dihydroxypyrimidin-2(1H)-one	143.033	1.518	461844	416432	6.63248e+07	8.02184e+07	552869	354693	397399	208028	664610	9.18428e+07	7.9063e+07	429311	474304	495788	618131	397040	444306	655856	749260	585066	661804	350155	453075	318104	382664	868758	623077	682773	1.05526e+07	9.91617e+06	732317	1.0481	0.859657	0.768812	6.27911	5.72646	-0.552644
4-Aminobenzamidine	135.08	10.0939	3.24664e+06	2.88573e+06	3.51344e+06	3.33439e+06	3.33203e+06	3.62468e+06	3.14254e+06	3.03662e+06	3.12003e+06	2.74001e+06	2.0884e+06	2.54916e+06	2.67566e+06	2.76651e+06	2.78108e+06	2.74755e+06	2.84647e+06	2.67756e+06	2.2876e+06	2.77817e+06	2.41032e+06	2.32987e+06	2.422e+06	2.71261e+06	2.35357e+06	2.48927e+06	2.4385e+06	2.67204e+06	3.50094e+06	3.36529e+06	3.86034e+06	1.64669	0.0172997	0.0024863	6.47354	6.40836	-0.0651785
4-Aminobiphenyl	169.089	5.505	2.51855e+07	2.58015e+07	2.54994e+07	9.55011e+06	1.65779e+07	3.78999e+07	1.13184e+07	3.40258e+07	1.68103e+07	3.84154e+07	2.49918e+07	7.05501e+06	2.28099e+07	1.27222e+07	1.14073e+07	8.59612e+06	1.17277e+07	1.5071e+07	1.44706e+07	8.43961e+06	9.42247e+06	5.26573e+06	3.33684e+06	6.01419e+06	9.44518e+06	6.84213e+06	5.55385e+06	4.22962e+06	2.46437e+07	3.57351e+06	1.84915e+07	1.94611	0.00172714	7.82e-05	7.29301	6.89322	-0.399791
4-Aminohippuricacid	194.069	1.996	800417	807757	1.95803e+06	1.7619e+06	613996	424638	342471	168184	844415	1.81628e+06	1.54605e+06	851952	515053	1.1294e+06	980245	671378	848314	1.43977e+06	1.40963e+06	1.2492e+06	1.3553e+06	294807	513726	752637	678626	2.1449e+06	1.86917e+06	1.32568e+06	1.15992e+06	1.14464e+06	1.37343e+06	0.527929	0.675667	0.511239	5.89965	5.99264	0.0929886
4-Aminopyridine	94.0532	10.9674	5.62052e+06	5.45293e+06	6.65152e+06	5.89452e+06	7.01622e+06	7.32781e+06	6.1028e+06	6.23752e+06	6.59152e+06	6.12571e+06	6.20846e+06	5.39285e+06	5.14988e+06	5.27557e+06	6.29666e+06	5.70122e+06	6.6247e+06	6.38129e+06	5.24206e+06	5.07373e+06	4.49098e+06	3.99858e+06	5.79031e+06	4.9873e+06	5.36741e+06	5.91982e+06	4.82401e+06	4.8972e+06	7.42345e+06	6.09332e+06	8.72373e+06	1.10021	0.100148	0.0273955	6.78117	6.7283	-0.0528698
4-Azidophenylalanine	206.08	1.498	7.99728e+07	6.85306e+07	2.33504e+07	1.6599e+07	1.31835e+07	8.51272e+06	1.3486e+07	3.09084e+06	5.15774e+06	1.49669e+07	29986999	4.31463e+06	6.17396e+06	2.4385e+07	5.17665e+06	4.36934e+06	1.11242e+07	1.57672e+07	2.51176e+07	2.03492e+07	1.93296e+07	1.26124e+07	1.37428e+07	1.00778e+07	1.41211e+07	2.88583e+07	2.78953e+07	4.9884e+07	3.31658e+07	2.99065e+07	2.48562e+07	0.240762	0.859657	0.768812	7.15532	7.18494	0.0296209
4-Bromothioanisole	201.945	1.07	159464	157729	169570	162649	164068	153457	158290	140577	272452	166933	160047	131274	163356	133438	152533	145252	139888	164134	610611	161789	146536	138414	154153	126446	165374	184622	137153	181107	162018	161973	5.06757e+06	0.610662	0.816475	0.700611	5.20773	5.227	0.019273
4-Coumarylalcohol	150.068	4.196	1.53479e+06	1.3473e+06	523742	649944	2.22058e+06	2.2629e+06	3.71769e+06	2.51544e+06	1.50385e+06	642954	518413	1.5188e+06	1.95983e+06	756628	951614	1.16877e+06	1.75992e+06	1.61548e+06	702609	931063	1.18136e+06	3.0503e+06	5.47362e+06	1.63417e+06	958547	1.54743e+06	2.13098e+06	320602	2.42982e+06	1.43752e+06	938634	0.0814765	0.93468	0.874287	6.1123	6.1307	0.0183973
4-Coumarylalcohol(4-Hydroxycoumarin)	162.031	5.21467	1.40659e+06	1.93916e+06	1.96899e+06	2.93159e+06	2.65003e+06	2.4595e+06	2.00439e+06	2.28438e+06	1.41042e+06	2.77743e+06	3.07783e+06	1.09005e+06	1.15787e+06	1.22211e+06	954458	725378	821076	1.61004e+06	1.95848e+06	634110	1.02755e+06	1.01846e+06	924513	361079	1.6381e+06	538926	819224	460041	2.23929e+06	1.92364e+06	1.03934e+06	1.81057	0.0014432	4.53e-05	6.28153	5.93721	-0.344319
4-CPA	186.008	4.008	95695.9	98950.5	1.04041e+07	9.76298e+06	99891.8	99705.6	110405	104919	101268	9.75084e+06	9.29163e+06	8.50271e+06	8.72116e+06	105148	102276	96308.3	101571	179431	180589	91471.2	95225.3	97480	102110	92567.4	91333.6	94857.6	163325	134595	5.38944e+06	6.15772e+06	3.70277e+07	1.41161	0.0920506	0.0241244	5.84998	5.04965	-0.800334
4-cyanopyridine	104.038	12.338	626265	1.05829e+06	1.33181e+06	1.68187e+06	686896	820623	902104	1.15983e+06	961670	228383	396185	1.62703e+06	1.0415e+06	680766	366144	1.1227e+06	1.47926e+06	1.12448e+06	888991	1.58402e+06	506402	953028	1.5652e+06	1.05408e+06	3.15217e+06	581300	542116	1.66248e+06	1.26264e+06	2.31429e+06	1.205e+06	0.330954	0.700919	0.540927	5.92457	6.00732	0.0827535
4-demethylwyosine	321.107	0.802	321509	374878	1.08033e+06	443756	1.7464e+06	958462	289276	455657	3.3376e+06	546293	393294	666598	689707	493143	7.00889e+06	622725	637201	803289	2.48109e+06	482776	565583	3.72139e+06	505177	461378	1.51032e+06	520904	626125	1.17932e+06	737846	993986	3.05564e+06	0.595708	0.257718	0.113919	5.80832	5.99159	0.183269
4-Dimethylaminopyridine	122.085	7.831	2.33812e+07	1.77641e+07	2.18984e+07	1.85495e+07	6.75332e+06	5.90056e+06	4.79926e+06	3.06166e+06	4.87681e+06	1.5179e+07	1.43626e+07	2.67641e+07	5.35477e+06	4.71064e+06	4.97348e+06	5.11678e+06	4.83846e+06	6.59496e+06	3.99175e+06	6.35022e+06	6.03578e+06	2.75367e+06	4.21989e+06	3.67168e+06	4.55262e+06	1.02718e+07	4.23799e+06	4.42595e+06	9.88657e+06	6.77353e+06	5.94845e+06	1.29931	0.0468924	0.00914629	6.98933	6.69053	-0.298805
4-Dodecylaniline	261.245	5.04	3.96845e+06	3.55118e+06	3.08257e+06	2.84948e+06	3.82534e+06	3.40384e+06	3.8931e+06	2.52655e+06	2.33153e+06	3.18982e+06	3.07822e+06	2.06043e+06	2.34432e+06	2.43837e+06	3.26592e+06	1.84344e+06	2.68948e+06	5.26238e+06	5.03292e+06	3.11806e+06	3.33946e+06	4.05076e+06	5.99551e+06	2.42546e+06	2.00974e+06	3.0167e+06	2.24566e+06	3.16696e+06	4.44405e+06	4.01974e+06	3.70457e+06	0.535806	0.859657	0.768812	6.47364	6.50391	0.0302689
4-ETHOXYCARBONYLOXY-3,5-DIMETHOXYBENZOIC ACID	270.074	2.392	260366	375246	532980	678839	279038	146476	559245	193270	312341	683028	521254	1.28447e+06	1.01238e+06	228755	396662	1.17826e+06	867605	1.12559e+06	1.42006e+06	4.3694e+06	4.77789e+06	551765	349786	452637	442864	327281	250939	241045	990789	1.0384e+06	230066	0.814492	0.344573	0.178112	5.62237	5.85825	0.235883
4-Ethyl-2,6-dihydroxyphenyl hydrogen sulfate	234.019	2.415	136670	142882	175561	189464	1.84685e+06	1.51537e+06	1.98865e+06	1.63856e+06	458412	168230	180664	920254	1.0025e+06	222342	536104	6.12542e+06	6.81058e+06	177890	224601	331535	450407	3.04444e+06	2.9216e+06	7.13173e+06	6.09676e+06	240586	185205	258957	1.20844e+06	1.3949e+06	213357	0.916574	0.213414	0.0849275	5.65919	5.98392	0.32473
4-Formyl-2-methoxyphenyl hydrogen sulfate	232.004	2.792	203130	102742	313912	224005	409162	273605	386866	132122	2.07485e+06	165768	260325	2.89337e+07	3.02598e+07	2.37554e+07	2.10929e+06	8.26778e+06	1.50968e+07	1.87481e+06	1.80157e+06	1.90755e+06	2.14157e+06	459160	436170	1.3147e+07	1.27432e+07	1.80033e+07	1.51874e+07	2.37826e+07	6.77607e+06	6.45739e+06	1.25622e+06	0.296756	0.0688009	0.0162031	5.87101	6.63565	0.764633
4-Formylbenzenesulfonamide	185.014	3.423	139125	137206	144828	140415	128956	119544	243575	166060	133434	277182	130795	127744	101107	98067.3	147387	542359	370000	1.86256e+06	1.88026e+06	259962	246824	295046	149541	105285	152132	130420	125728	111934	6.50837e+06	5.88559e+06	187506	1.15485	0.149749	0.0497355	5.15508	5.42397	0.268884
4-Guanidinobutanal	129.09	0.782	263217	306910	407514	399427	1.95235e+06	2.02412e+06	1.7243e+07	1.14117e+07	3.23739e+06	1.42521e+07	321987	346039	2.47844e+06	356493	1.68522e+06	1.49629e+07	9.3933e+06	7.30644e+06	9.03644e+06	8.80643e+06	7.26923e+06	1.5485e+07	1.46589e+06	377727	6.27347e+06	652048	2.76717e+06	351871	6.86574e+06	6.4612e+06	7.13551e+06	0.645541	0.275836	0.125092	6.11907	6.53813	0.419068
4-Guanidinobutanoate	145.085	0.723	1.929e+06	2.39823e+06	3.33008e+06	3.88361e+06	2.02891e+06	1.20992e+06	1.24111e+06	614504	2.96035e+06	2.90912e+06	4.14671e+06	2.59448e+06	1.78273e+06	3.24304e+06	4.3322e+06	2.36867e+06	3.6345e+06	3.9551e+06	3.29868e+06	3.64796e+06	3.31928e+06	1.85319e+06	1.28882e+06	3.16381e+06	2.97276e+06	5.44515e+06	5.47043e+06	4.93011e+06	3.30622e+06	3.55755e+06	4.21844e+06	1.33525	0.0837363	0.0211869	6.3413	6.52062	0.179318
4-guanidinobutyrate	144.078	2.9115	6.49988e+06	7.58074e+06	6.7803e+06	8.1567e+06	7.374e+06	6.69996e+06	1.00849e+07	6.98941e+06	4.44176e+06	7.97564e+06	6.73066e+06	7.07076e+06	8.44565e+06	7.8996e+06	4.75838e+06	2.06665e+06	3.33572e+06	9.90442e+06	8.04013e+06	6.1504e+06	5.16201e+06	5.45679e+06	8.94241e+06	3.79481e+06	4.13767e+06	5.8664e+06	5.87594e+06	6.59569e+06	4.86805e+06	9.28913e+06	6.64665e+06	1.06347	0.0633136	0.0141079	6.85917	6.7257	-0.13347
4-Heptyl-1H-pyrazole	166.147	2.547	60794.2	414513	72604.4	338178	257237	344514	69055.9	354472	61472.8	427310	396246	53548.1	54127.9	54328.7	309300	358965	73733.8	63953.1	71706.5	357680	69967.7	75799.6	345730	56112.7	420587	382602	60956.1	350898	76613	376009	74576	0.266648	0.700919	0.540927	5.16732	5.19123	0.0239115
4-Hydroxy-3-methoxyphenylglycolsulfate;MHPG-sulfate	264.03	2.599	191429	284277	217683	241369	211520	203759	388651	171476	716791	241974	214570	3.4664e+06	3.47087e+06	307642	907097	282529	292932	446477	400927	373474	450347	349593	425206	288120	284573	298971	324733	291773	425426	285841	380369	0.600777	0.172674	0.0620417	5.57526	5.56373	-0.0115209
4-Hydroxy-3,5-dimethylbenzenesulfonic acid	202.029	3.339	4.52017e+07	4.85981e+07	3.27299e+06	4.09092e+06	3.10719e+08	258138054	1.75678e+06	1.77116e+06	1.11378e+08	2.82002e+06	3.71723e+06	854725	907564	3.95079e+08	1.15002e+08	2.7196e+06	4.30843e+06	1.67885e+06	1.53731e+06	1.60658e+06	1.66179e+06	1.65093e+06	3.82003e+06	8.45612e+06	5.97291e+06	1.25881e+07	1.16339e+07	3.83481e+08	7.62139e+07	7.60306e+07	4.10458e+07	0.489112	0.727901	0.57142	7.10139	6.80145	-0.29993
4-Hydroxy-5-(phenyl)-valeric acid-O-sulphate	274.051	3.044	282738	140999	109852	188904	116131	109375	819097	179736	202711	117397	280483	251489	108690	323977	112564	106269	106443	124780	186504	3.86248e+07	3.91313e+07	665642	334408	103283	110496	109637	163118	354801	321219	260890	306291	0.636967	0.909651	0.83879	5.28294	5.56132	0.278381
4-Hydroxy-5-methoxy-4-[2-methyl-3-(3-methyl-2-buten-1-yl)-2-oxiranyl]-1-oxaspiro[2.5]octan-6-one	296.162	4.964	1.00012e+06	1.28907e+06	475808	453993	917282	717481	598430	333649	1.56769e+06	492356	562567	1.06378e+06	924173	814854	1.67457e+06	1.50522e+06	1.65724e+06	3.39854e+06	2.45642e+06	573429	549315	710502	810184	1.55213e+06	1.51784e+06	1.25665e+06	1.11691e+06	947681	1.51786e+06	1.29898e+06	2.28808e+06	1.47435	0.0633136	0.0141079	5.86463	6.09264	0.228011
4-Hydroxybenzaldehyde	122.037	2.04757	1.9972e+07	2.15337e+07	4.62951e+07	4.71695e+07	3.00022e+07	1.63479e+07	2.13986e+07	1.31858e+07	5.34548e+07	4.26477e+07	4.05249e+07	2.64795e+07	3.12468e+07	2.77207e+07	4.66919e+07	2.61772e+07	2.62511e+07	3.78366e+07	2.77094e+07	4.16641e+07	3.39087e+07	2.37268e+07	2.44286e+07	1.62742e+07	2.51175e+07	6.34533e+07	4.13537e+07	4.46034e+07	3.35078e+07	4.11873e+07	4.30816e+07	0.52854	0.816475	0.700611	7.46	7.50856	0.0485648
4-hydroxychlorothalonil	245.915	4.337	1.7246e+07	1.54573e+07	13939867	1.40255e+07	4.92353e+06	5.01003e+06	4.36893e+06	5.65967e+06	1.14639e+07	1.57916e+07	1.56452e+07	1.3655e+07	13399229	3.72533e+06	8.45494e+06	1.19348e+07	1.3109e+07	3.59372e+07	3.43519e+07	2.71835e+07	2.71498e+07	4.1591e+06	4.33677e+06	1.08529e+07	1.07419e+07	2.64513e+06	2.56417e+06	2.81101e+06	1.3022e+07	1.33862e+07	1.02391e+07	0.57964	0.727901	0.57142	6.98485	6.97744	-0.00741784
4-Hydroxycinnamoylmethane	162.068	4.352	1.68812e+06	1.64839e+06	1.17177e+06	2.56587e+06	1.23407e+06	919289	2.08884e+06	896838	3.43744e+06	1.07493e+06	959621	1.34001e+07	1.16986e+07	2.42662e+06	1.35279e+06	3.3047e+06	5.19472e+06	7.43911e+06	6.90932e+06	2.31672e+06	1.81027e+06	1.25289e+06	1.04774e+06	2.29181e+06	1.86378e+06	2.68507e+06	2.20055e+06	3.29503e+06	4.714e+06	3.98474e+06	4.63367e+06	0.0747519	0.363454	0.193579	6.31285	6.40983	0.0969767
4-Hydroxyisoleucine	147.09	2.154	2.22842e+06	1.77341e+06	1.7599e+06	2.20907e+06	2.72064e+06	2.11587e+06	4.10144e+06	1.37345e+06	2.41061e+06	2.05629e+06	1.36206e+06	1.97801e+06	3.07615e+06	854744	1.84792e+06	671960	858234	2.1383e+06	2.08016e+06	3.96346e+06	3.20009e+06	1.89516e+06	3.03203e+06	599962	763563	1.38093e+06	594595	1.0602e+06	3.15199e+06	2.46358e+06	8.43245e+06	0.567717	0.344573	0.178112	6.30306	6.1528	-0.150266
4-Hydroxymethylphenylhydrazine	138.079	2.081	232223	503051	326389	1.31331e+06	868594	177712	759473	246090	282891	856853	1.08747e+06	419844	563606	2.14219e+06	445978	305353	1.25134e+06	270988	95656.7	718239	1.09801e+06	81804.3	827777	1.34275e+06	1.09232e+06	1.97441e+06	1.44125e+06	1.1501e+06	1.10677e+06	945359	126751	0.496106	0.582887	0.401263	5.73469	5.78957	0.0548823
4-Hydroxyphenylacetylglycine	209.069	2.829	281738	65210.8	196555	275680	5.48206e+06	4.38281e+06	3.73802e+06	2.34398e+06	285960	262800	233005	271879	349859	220217	377569	578118	366942	88867.1	120127	1.89102e+06	1.95909e+06	4.59131e+06	3.18617e+06	57357.5	147044	360504	413409	279686	967718	768931	594319	0.395567	0.886597	0.803613	5.70613	5.658	-0.0481297
4-Hydroxyprolylleucine	244.142	2.6265	3.17719e+06	2.19821e+06	3.97339e+06	3.30362e+06	1.62411e+06	1.11143e+06	949978	470763	4.28651e+06	2.00549e+06	2.94751e+06	2.39458e+06	1.64544e+06	3.95463e+06	3.06679e+06	1.87996e+06	3.94804e+06	1.20799e+06	1.17943e+06	1.44871e+06	2.43696e+06	1.00106e+06	2.51599e+06	4.28183e+06	2.82749e+06	5.71911e+06	5.17854e+06	7.70908e+06	3.50977e+06	2.9955e+06	2.19736e+06	0.700984	0.630276	0.454438	6.31898	6.42154	0.102561
4-Hydroxyprolyltryptophan	317.137	2.752	499195	991278	2.59288e+06	1.58423e+06	890177	384411	156308	119787	1.49682e+06	605769	1.90619e+06	1.46999e+06	937594	2.49002e+06	1.63974e+06	251250	289096	792100	129604	658548	937567	247162	1.55681e+06	2.26408e+06	963789	2.72158e+06	2.42683e+06	4.92934e+06	1.58477e+06	1.45717e+06	325732	0.352908	0.909651	0.83879	5.92056	5.95105	0.030482
4-mercaptophenylboronic acid	154.026	2.527	1.43957e+07	1.48663e+07	3.65159e+07	3.27434e+07	7.52588e+06	5.78228e+06	5.09475e+06	3.5575e+06	3.67956e+07	2.91789e+07	3.20055e+07	9.42825e+06	7.73397e+06	4.05685e+06	4.20228e+07	3.36442e+06	3.90636e+06	2.16212e+07	1.94276e+07	3.92157e+06	4.33128e+06	5.99799e+06	8.13652e+06	4.48665e+06	3.97956e+06	2.07871e+07	1.88569e+07	4.73097e+06	1.23692e+07	1.27302e+07	6.9302e+06	0.395437	0.363454	0.193579	7.09372	6.91457	-0.179151
4-Methoxyaniline	123.069	8.632	6.0535e+06	5.24338e+06	5.52125e+06	5.09627e+06	5.72844e+06	4.7836e+06	5.99968e+06	3.31211e+06	5.5015e+06	4.83178e+06	4.80564e+06	5.43633e+06	4.77938e+06	4.38219e+06	6.8513e+06	5.12556e+06	5.71277e+06	4.74251e+06	5.15909e+06	5.48983e+06	4.81463e+06	5.97827e+06	5.71469e+06	5.23992e+06	5.18508e+06	5.6091e+06	6.43614e+06	5.46255e+06	8.44384e+06	7.99821e+06	6.88079e+06	0.956456	0.384225	0.209978	6.70355	6.74112	0.0375704
4-Methylene-L-glutamine	158.069	1.1205	7.98388e+06	7.39168e+06	8.74737e+06	7.16776e+06	7.68216e+06	9.03589e+06	6.53888e+06	2.09433e+06	8.3291e+06	4.91461e+06	7.07352e+06	2.944e+06	3.92219e+06	1.12847e+07	4.86882e+06	4.08915e+06	3.88634e+06	6.16419e+06	1.22848e+07	1.08294e+07	1.1521e+07	1.15477e+07	7.95384e+06	1.39659e+06	2.50286e+06	7.97926e+06	1.40199e+06	1.30863e+07	7.50314e+06	6.10003e+06	1.76879e+07	0.282174	0.975396	0.945946	6.79449	6.75257	-0.0419188
4-Nitro-2-pentofuranosyl-2H-indazole	295.08	1.485	139826	142220	181305	187726	273681	137944	189308	135783	1.45263e+06	194274	293583	132863	134863	139060	751175	155732	135598	146699	1.61184e+06	140712	140989	644473	132453	130791	135426	137984	135281	249843	153054	160044	1.95833e+06	0.580946	0.772803	0.634669	5.29516	5.33714	0.0419762
4-Nitro-2,1,3-benzoxadiazole	165.018	0.883	2.90902e+06	2.90061e+06	1.35283e+06	4.10526e+06	4.0024e+06	2.53102e+06	5.20489e+06	3.96707e+06	2.07323e+06	3.73215e+06	4.8997e+06	6.44631e+06	2.84542e+06	3.68906e+06	6.83501e+06	2.07944e+06	9.65406e+06	5.62278e+06	4.51486e+06	7.33154e+06	6.97239e+06	1.21766e+07	1.81865e+07	4.70481e+06	7.61325e+06	6.71377e+06	6.86741e+06	2.31802e+06	2.44651e+06	4.36978e+06	3.08225e+06	1.312	0.0114091	0.00143302	6.5286	6.79849	0.269883
4-Nitroacetophenone	165.043	1.414	1.06609e+06	370527	937055	477009	1.98665e+06	474314	2.04859e+06	181444	824299	444653	751216	365302	572022	410763	511065	844298	812579	503306	584149	1.94965e+06	2.29045e+06	1.27195e+06	1.7331e+06	275753	495283	725944	527092	671769	1.61552e+06	865043	4.63459e+06	0.467817	0.469435	0.285176	5.79749	5.89655	0.0990663
4-Nitroaniline	138.043	13.714	1.00509e+07	1.10476e+07	9.18621e+06	1.02829e+07	1.17656e+07	9.62053e+06	1.34549e+07	8.73283e+06	1.10445e+07	8.99212e+06	9.13273e+06	9.78098e+06	9.0012e+06	9.74913e+06	1.18508e+07	1.11641e+07	1.02046e+07	8.00493e+06	1.0401e+07	1.16394e+07	9.53809e+06	1.12644e+07	1.21172e+07	1.03378e+07	1.14452e+07	1.07862e+07	9.75445e+06	1.01994e+07	1.2884e+07	1.2688e+07	1.42671e+07	0.671624	0.24386	0.103523	7.00256	7.02393	0.0213691
4-Nitroimidazol-1-ide	112.015	0.861	1.878e+07	1.15294e+07	2.17891e+07	8.53846e+06	6.95206e+06	6.52211e+06	8.59554e+06	1.30217e+07	1.36835e+07	1.38823e+07	1.41991e+07	7.12787e+06	8.29406e+06	1.13432e+07	1.58583e+07	3.58751e+07	1.59609e+07	1.18923e+07	2.48681e+07	1.65186e+07	1.72578e+07	1.46552e+07	6.40895e+06	9.12762e+06	2.1194e+07	1.39281e+07	1.13169e+07	2.00907e+07	5.43525e+06	7.80264e+06	1.29615e+07	1.12171	0.108621	0.0310252	7.04057	7.18885	0.148286
4-nitroimidazolate	156.005	1.02	267561	293840	1.85059e+06	1.97179e+06	285615	322531	367690	246151	301011	2.15468e+06	1.73894e+06	221658	306743	420871	267951	223480	253241	307901	295138	252467	245896	290533	247581	202354	315905	254762	311721	261964	975716	749966	642065	1.12461	0.0633136	0.0141079	5.70626	5.42235	-0.283904
4-Nitrophenyl-3-ketovalidamine	296.1	2.291	416144	357486	248549	263463	6.45583e+06	4.60078e+06	5.89406e+06	2.54142e+06	5.00551e+06	249923	204649	215378	202318	1.18993e+06	4.77154e+06	129116	142141	2.8431e+06	3.33352e+06	171184	273758	4.20427e+06	5.41149e+06	145883	124580	3.22005e+06	2.9496e+06	1.42136e+06	2.72686e+06	2.64121e+06	912685	0.195039	0.797906	0.667331	5.91142	5.95262	0.0411958
4-Nitrophenyl 4-carbamimidamidobenzoate	300.085	3.028	78477.4	82754.8	80892.1	78065.2	739594	96335.2	155386	111983	1.77e+06	158302	77374.6	82339.8	89625	62406.9	616520	460669	292151	179778	2.38454e+06	162681	142407	898802	107323	70838.3	95962.5	68919.6	84182.5	117238	172519	118449	3.41589e+06	0.71574	0.257718	0.113919	5.12183	5.32609	0.204267
4-Nitropicolinonitrile	149.022	13.698	1.18076e+06	4.15096e+06	534916	810689	1.24372e+06	374548	781976	975887	3.90134e+06	3.49466e+06	571335	2.70901e+06	1.42456e+06	2.53915e+06	3.57596e+06	4.93687e+06	405115	390494	409577	608204	569246	2.13695e+06	606931	380323	2.25647e+06	2.38118e+06	367794	2.29827e+06	1.56527e+06	468861	8.06494e+06	0.0315952	0.469435	0.285176	6.12578	5.99629	-0.129495
4-O-Methyl-D-glucuronic acid	208.058	13.862	1.53034e+06	2.22724e+06	2.21692e+06	1.55458e+06	2.41287e+06	1.8756e+06	1.57817e+06	1.57494e+06	2.06441e+06	1.49413e+06	1.30617e+06	8.44904e+07	1.38526e+08	4.23726e+06	2.28303e+06	1.75745e+06	1.52803e+08	1.58013e+06	1.86927e+06	1.54019e+06	1.03284e+06	1.69731e+06	1.4496e+08	1.38064e+08	1.30935e+06	2.13246e+06	1.13413e+08	2.10127e+08	1.55923e+06	2.79103e+06	2.39887e+06	0.613719	0.652127	0.482401	6.53012	6.91526	0.385146
4-Pentylphenylacetylene	172.125	7.391	564637	242213	390650	501245	221251	353101	193032	1.34772e+06	163079	144059	588372	411970	658945	1.00975e+06	97748	163555	138000	74056.9	181616	222555	281977	170383	242079	644700	145158	256704	392023	351063	4.08647e+06	3.35851e+06	289016	1.33147	0.0837363	0.0211869	5.59388	5.31462	-0.279258
4-phenolsulfonic acid	173.998	2.227	4.34552e+08	4.89423e+08	6.81264e+08	7.30237e+08	8.438e+08	7.03227e+08	1673097253	1012909258	6.12469e+08	6.90426e+08	6.92926e+08	1112673782	1007297554	1.08633e+08	719299525	3.99589e+08	4.84941e+08	1807609944	1799396668	3186959740	3692939869	1758578007	1730771097	4.57067e+08	4.17606e+08	2.02229e+08	1.85423e+08	1.24615e+08	1440334660	1569234703	2.2496e+08	0.657666	0.955614	0.910026	8.82709	8.86864	0.0415436
4-Piperazino-1H-indole	201.126	9.001	7.93299e+06	7.49663e+06	6.99631e+06	7.12856e+06	6.94423e+06	7.16453e+06	6.09674e+06	7.70493e+06	7.18765e+06	6.67603e+06	7.59025e+06	5.6401e+06	5.62104e+06	5.96428e+06	7.00175e+06	8.38165e+06	7.62831e+06	7.42854e+06	7.33233e+06	6.47041e+06	6.95161e+06	5.83227e+06	5.63783e+06	6.5836e+06	7.16021e+06	5.89574e+06	7.02174e+06	6.44211e+06	7.28541e+06	7.24504e+06	6.54449e+06	0.0781952	0.859657	0.768812	6.83421	6.83261	-0.00159989
4-Propionylphenyl hydrogen sulfate	230.024	3.187	459877	543682	125542	131281	2.83975e+06	2.41176e+06	711634	634166	1.16971e+06	169450	270478	129070	121100	1.30267e+06	1.2078e+06	124312	150250	3.62091e+06	2.87616e+06	123835	173064	2.01285e+06	1.4608e+06	198846	117934	1.95739e+06	1.701e+06	1.59896e+06	676032	796254	1.91946e+06	0.729837	0.630276	0.454438	5.65308	5.80477	0.151691
4-pyridin-4-ylpyrimidin-2-amine	172.075	12.0198	730785	796422	1.00124e+06	757997	1.22561e+06	840508	760563	812402	984517	436821	570852	589021	606661	609101	909382	644094	648786	694851	467628	594545	649360	580170	482814	438321	665138	380676	535439	971343	1.09707e+06	880147	1.14227e+06	1.0965	0.159621	0.0556167	5.86977	5.77764	-0.0921298
4-Quinolinecarboxylicacid	173.048	2.4015	683313	960384	1.16168e+06	653285	978938	705665	571480	434632	1.35414e+06	576248	738524	904316	1.0367e+06	867550	1.40891e+06	618033	624361	1.62675e+06	2.43967e+06	643201	698027	444545	403400	458095	713723	889222	1.18918e+06	1.07826e+06	1.08859e+06	1.04533e+06	2.17889e+06	0.605524	0.993973	0.981969	5.90019	5.91509	0.0149058
4-Toluenesulfonylacetic acid	214.029	3.6	2.27579e+07	2.47257e+07	7.79619e+07	7.70954e+07	8.06083e+07	6.80356e+07	1.35798e+07	1.23589e+07	9.15441e+07	8.59651e+07	8.42787e+07	4.26738e+07	4.53159e+07	3.04809e+07	8.89887e+07	6.48093e+07	7.3992e+07	1.21864e+08	1.09376e+08	3.0888e+07	2.92059e+07	1.45622e+07	1.57487e+07	7.26387e+07	6.70183e+07	4.65236e+07	4.3393e+07	3.16145e+07	5.12773e+07	5.71988e+07	1.00699e+08	0.350267	0.93468	0.874287	7.64895	7.68307	0.034124
4-Undecylbenzenesulfonic acid	312.176	6.29525	9.32333e+06	7.96707e+06	1.14675e+07	6.98379e+06	9.03871e+06	9.91471e+06	7.41445e+06	8.96521e+06	6.64032e+06	6.55169e+06	1.03502e+07	5.45638e+06	1.5122e+07	8.34266e+06	4.89186e+06	8.70602e+06	6.12737e+06	6.30308e+06	7.45028e+06	9.26515e+06	8.02974e+06	8.37238e+06	5.6909e+06	5.73091e+06	8.08257e+06	9.31593e+06	5.72899e+06	6.56074e+06	8.98331e+06	1.25622e+07	6.28546e+06	1.29139	0.159621	0.0556167	6.93148	6.84628	-0.085204
4-Vinylbenzyl diethylcarbamodithioate	265.094	3.032	795523	870156	837765	866368	550356	467414	509391	205570	982739	652052	636131	491402	508733	509535	1.21631e+06	485955	285545	3.81859e+06	3.54034e+06	786617	862282	501659	551539	296782	174673	1.19227e+06	955298	589245	1.09334e+06	1.06542e+06	2.58521e+06	0.99206	0.753811	0.602685	5.77477	5.86951	0.0947381
4-Vinylpyridine	105.058	8.085	1.38547e+06	1.52233e+06	1.75789e+06	1.62314e+06	1.89775e+06	1.53757e+06	1.89125e+06	1.28058e+06	1.44668e+06	1.55936e+06	1.45783e+06	1.42677e+06	1.31746e+06	1.4075e+06	1.34892e+06	1.32138e+06	1.64442e+06	1.2863e+06	1.5116e+06	1.90117e+06	1.98374e+06	1.99086e+06	1.81164e+06	1.24898e+06	1.562e+06	1.48824e+06	1.51507e+06	1.51693e+06	2.0581e+06	1.9452e+06	2.25709e+06	0.258697	0.797906	0.667331	6.18345	6.19384	0.0103922
4,4'-[(2-Oxo-1,3-cycloheptanediyl)bis(methylene)]dibenzenecarboximidamide	376.226	3.047	1.02946e+08	1.02452e+08	114270885	8.88615e+07	9.58283e+07	6.77351e+07	5.86987e+08	3.27508e+08	1.15957e+08	5.73001e+08	1.28558e+08	8.9741e+07	6.81673e+07	5.24226e+07	1.14813e+08	2160939397	1427479583	5.25626e+08	8.43551e+08	6.66206e+08	5.04143e+08	826996309	1.19049e+08	6.21e+07	2.7914e+08	8.18768e+07	1.21908e+08	7.52204e+07	3.92741e+08	3.86756e+08	1.5736e+08	1.19568	0.149749	0.0497355	8.11168	8.48784	0.376161
4,4-Dimethyl-1-hexyne	110.11	2.772	3.59012e+06	4.04866e+06	2.56391e+06	2.76294e+06	1.82009e+06	2.26283e+06	2.02169e+06	3.06438e+06	2.7397e+06	2.50536e+06	2.41867e+06	2.91727e+06	1.75472e+06	1.77532e+06	3.62416e+06	2.78354e+06	2.70104e+06	5.30713e+06	6.05641e+06	4.15749e+06	4.49673e+06	2.39364e+06	2.17554e+06	2.37971e+06	2.23653e+06	1.82226e+06	1.99221e+06	2.11659e+06	3.06799e+06	3.13948e+06	4.46773e+06	0.808804	0.630276	0.454438	6.39986	6.46732	0.067453
4,6-bis(dimethylaminoethoxy)-2,8,10-trimethylpyrido(3,2-g)quinoline	396.251	5.055	644287	687736	517918	757659	640577	1.4305e+06	381902	2.67768e+06	416351	1.27865e+06	538050	425554	794629	612715	598871	218883	369498	845491	955397	288187	207073	255199	265965	218602	275156	165065	473886	294591	2.35772e+06	2.33267e+06	368889	1.46843	0.00979278	0.0011827	5.8561	5.52441	-0.331692
4,7-Diamino-2,3-dihydroxyheptanoic acid	192.111	0.692	1.31472e+06	1.3167e+06	1.51718e+06	1.50703e+06	1.6187e+06	1.4958e+06	2.71864e+07	1.89216e+07	1.44392e+06	4.05133e+07	3.03769e+06	1.3712e+06	1.24245e+06	1.42525e+06	1.52453e+06	1.02791e+08	2.98143e+07	2.09385e+07	4.50879e+07	2.67091e+07	2.47174e+07	1.57156e+07	1.53364e+06	1.44737e+06	1.35608e+07	1.81483e+06	3.49532e+06	1.6223e+06	1.03009e+07	1.03716e+07	1.58747e+06	0.976783	0.0468924	0.00914629	6.45198	6.9394	0.487413
4123225	94.0787	6.454	2.87995e+06	8.62327e+06	5.63545e+06	8.36379e+06	1.36945e+07	9.27786e+06	6.81262e+06	1.06744e+07	4.17805e+06	6.71837e+06	1.09506e+07	2.37301e+06	3.99401e+06	3.3314e+06	1.12567e+06	436273	927184	3.59838e+06	7.34066e+06	379521	1.71531e+06	1.51186e+06	1.03132e+06	271734	5.81892e+06	756931	1.47375e+06	552663	5.57073e+06	5.84291e+06	2.3865e+06	1.82305	0.00152163	5.97e-05	6.78722	6.07683	-0.71039
4147610	343.271	5.065	2.35895e+06	2.4609e+06	2.47822e+06	3.35328e+06	422723	729832	238393	418538	198499	3.14536e+06	1.74286e+06	569089	1.91381e+06	1.16805e+06	185026	349138	741974	432464	605312	231365	325878	62742.4	59053.9	521279	843112	328183	487323	525257	1.95602e+06	1.76624e+06	7.44723e+06	1.66259	0.0377265	0.00674339	6.02235	5.508	-0.514356
4149853	371.303	6.0025	9.6813e+06	1.97963e+07	1.25947e+07	1.9203e+07	2.30501e+07	2.57363e+07	1.34393e+07	2.05264e+07	9.90559e+06	9.47887e+06	2.24356e+07	6.74237e+06	8.63242e+06	9.79516e+06	3.51743e+06	329631	1.35051e+06	6.86018e+06	8.66477e+06	948602	3.6703e+06	2.72303e+06	2.81556e+06	881773	1.27443e+07	2.1385e+06	4.86222e+06	2.43858e+06	1.32992e+07	1.28362e+07	6.7176e+06	2.10298	0.00100619	6.93e-06	7.13997	6.41786	-0.722108
4910138	275.127	2.171	532998	477883	624187	1.61828e+06	538810	335755	1.96551e+07	6.54482e+06	652458	4.11407e+07	3.00953e+06	510486	494173	561852	690435	106176335	5.84171e+07	2.64591e+07	5.88654e+07	4.40863e+07	3.69977e+07	4.41147e+07	705367	444093	1.18115e+07	869433	6.47305e+06	600329	1.1907e+07	8.27958e+06	578345	1.32482	0.0468924	0.00914629	6.13115	6.91272	0.781576
4a-Hydroxytetrahydrobiopterin	257.112	0.97675	1.09736e+07	11518329	3.10561e+07	6.56035e+06	8.40959e+07	3.17864e+07	1.14888e+07	1.2821e+07	1.16695e+08	6.12747e+06	6.51776e+06	1.55818e+07	1.72191e+07	5.81963e+06	1.03717e+08	1.34066e+07	9.81863e+06	1.02846e+07	9.11199e+07	6.28028e+06	6.90547e+06	1.08495e+08	1.37371e+07	1.75151e+07	3.79269e+07	1.19358e+07	2.11085e+07	3.92289e+07	3.80931e+07	4.65864e+07	1.95231e+08	0.452521	0.510574	0.328667	7.20486	7.3382	0.133343
4a,5,7-Trihydroxy-7-methyl-1,4a,5,6,7,7a-hexahydrocyclopenta[c]pyran-1-yl hexopyranoside	364.138	2.038	79280	77643.9	108817	100534	98961	106191	5.09567e+06	1.37069e+06	90334.6	6.82547e+06	378882	75481.4	72881.8	74931.1	92373.8	98607.6	84565.8	4.05496e+06	6.01686e+06	397562	502138	542841	181660	91744.2	447256	132308	391497	99860	987788	954695	122289	0.213166	0.305669	0.149881	5.33411	5.4925	0.158388
5'-S-Methyl-5'-thioadenosine	297.089	2.105	1.39241e+06	1.63467e+06	1.60042e+06	1.58502e+06	1.50145e+06	1.25516e+06	1.80574e+06	1.25344e+06	977449	1.12572e+06	1.10269e+06	1.0619e+06	1.00503e+06	996301	892931	797901	826523	1.3073e+06	1.92019e+06	693468	721245	802236	1.29724e+06	1.0166e+06	879419	1.5487e+06	954857	1.0392e+06	1.77424e+06	1.51424e+06	1.75466e+06	0.861531	0.0688009	0.0162031	6.10729	6.00172	-0.105567
5-(1-Azabicyclo[2.2.1]hept-3-yl)-1,2,4-oxadiazol-3-amine	180.101	8.311	1.47839e+06	1.18618e+06	3.68366e+06	2.69209e+06	1.79313e+06	3.69512e+06	2.37293e+06	2.18942e+06	2.63152e+06	1.55106e+06	2.13077e+06	1.44931e+06	1.79763e+06	1.88896e+06	1.96403e+06	2.24573e+06	1.22861e+06	1.58431e+06	3.14672e+06	2.31229e+06	1.68294e+06	2.64862e+06	1.97855e+06	2.83645e+06	1.09325e+06	1.85276e+06	1.49139e+06	1.97149e+06	4.45938e+06	1.38081e+06	2.79809e+06	0.396248	0.886597	0.803613	6.3149	6.28349	-0.0314163
5-(2-Hydroxyethyl)-4-methylthiazole	143.041	1.335	1.136e+06	755254	9.9521e+06	752470	7.0036e+06	621353	1.0893e+06	834283	2.33394e+06	130889	6.96433e+06	1.18464e+06	3.67533e+06	187074	1.1269e+06	851689	1.45102e+06	6.10847e+06	5.13894e+06	1.21105e+06	1.13774e+06	1.72848e+06	2.01877e+06	1.44243e+06	2.23061e+06	1.53435e+07	1.1982e+07	2.26662e+06	8.20074e+06	7.31341e+06	3.07527e+06	0.569254	0.24386	0.103523	6.11741	6.38928	0.27187
5-(2-Methylthioethyl)hydantoin	174.046	4.491	53850.7	54484.4	54841.7	56856.7	53361.6	52012.3	348529	509265	71917.4	729045	51174.9	47283	47630.9	46551.6	63332	3.74511e+06	1.50823e+06	323111	432312	577908	381957	132724	47581.8	46576.5	169491	45446.1	47333	46624.3	138173	109297	62478.3	0.793451	0.652127	0.482401	4.93593	5.26725	0.331322
5-(2-Pyrrolidinyl)-1H-tetrazole	139.086	10.4567	24392	34736.9	19614.3	20536.6	15638.1	21073.5	75941.8	84281.6	28868.4	200137	182225	185489	95188.9	72158.9	73637.9	1.11199e+06	307190	246586	613097	149601	179206	191085	203749	93160.3	89392.2	69140.8	117238	72154	42500	46057	29386.9	1.24981	0.0298661	0.00490555	4.7132	5.23474	0.521534
5-(3',5'-Dihydroxyphenyl)-gamma-valerolactone-O-sulphate-O-methyl	302.046	3.429	105706	140678	106633	108018	107118	96964.9	105960	100043	98599.6	106198	100455	103709	110727	92797.7	149863	83638.1	89526	147957	108718	95047.9	97928	91026.2	107132	89885.6	91886.9	92813.8	95444.8	92877.9	206717	182527	120976	0.347917	0.172674	0.0620417	5.02322	5.00333	-0.0198892
5-(3-Hydroxybenzoyl)-2-thiophenesulfonamide	282.997	0.801	1.74717e+06	2.29943e+06	3.71722e+06	3.17786e+06	1.07157e+06	1.25387e+06	616535	473777	3.28404e+06	3.33505e+06	5.31761e+06	2.32905e+06	1.70001e+06	1.90798e+06	3.96462e+06	684794	1.98303e+06	2.27391e+06	1.96059e+06	2.49067e+06	2.67402e+06	1.027e+06	1.00078e+06	2.34574e+06	1.62463e+06	3.77093e+06	3.68365e+06	2.66132e+06	2.56053e+06	2.13468e+06	2.66291e+06	0.144582	0.859657	0.768812	6.27954	6.31175	0.0322113
5-[(2-Isopropyl-5-methylcyclohexyl)oxy]-2(5H)-furanone	238.157	5.245	2.76406e+06	2.56337e+06	5.20286e+06	4.75882e+06	1.25964e+06	1.16479e+06	1.33305e+06	1.10196e+06	9.55177e+06	3.63359e+06	4.06566e+06	1.82621e+06	1.47101e+06	2.10742e+06	1.04049e+07	4.13065e+06	5.28068e+06	2.19796e+06	2.08752e+06	1.3086e+06	1.99742e+06	1.38986e+06	1.62181e+06	6.27031e+06	5.1647e+06	2.35349e+06	1.93446e+06	2.53141e+06	3.49812e+06	2.81585e+06	1.41468e+07	0.340566	0.652127	0.482401	6.39143	6.45427	0.0628383
5-[8,10-Dihydroxy-11-(hydroxymethyl)-4,7-dimethyltridecyl]-6-ethyl-4-hydroxy-4,5-dimethyl-2-cyclohexen-1-one	440.35	7.0715	9.22336e+06	8.93694e+06	7.04999e+06	7.01335e+06	8.01679e+06	7.00996e+06	8.72387e+06	8.34465e+06	8.85069e+06	6.009e+06	7.72659e+06	5.93323e+06	6.2869e+06	4.83199e+06	9.30284e+06	1.14107e+07	1.21876e+07	8.6738e+06	1.05266e+07	5.50363e+06	4.71503e+06	8.34304e+06	1.15812e+07	6.65251e+06	7.12191e+06	5.90701e+06	6.28453e+06	3.60314e+06	6.00544e+06	6.48694e+06	6.96973e+06	0.470372	0.859657	0.768812	6.86369	6.87668	0.0129868
5-{2-[4-(2-Methoxyphenyl)-1-piperazinyl]ethoxy}-1,3-dihydro-2H-benzimidazole-2-thione	384.16	3.213	1.01559e+07	8.23823e+06	7.88392e+06	9.65851e+06	4.52034e+06	3.53407e+06	6.12197e+06	4.48471e+06	2.73626e+06	5.74877e+06	8.86445e+06	7.67664e+06	5.42538e+06	3.70442e+06	3.09531e+06	1.03359e+06	1.51545e+06	1.57373e+07	9.02045e+06	2.02882e+06	2.1401e+06	4.3372e+06	1.26483e+07	3.22577e+06	2.50166e+06	1.00806e+07	5.73973e+06	3.28096e+06	5.8062e+06	6.76988e+06	4.7404e+06	0.174878	0.289522	0.137068	6.76993	6.59999	-0.169933
5-Amino-4-imidazolecarboxylate	127.038	1.6515	149847	549986	7.3479e+08	746895495	110473	677144	595108	881073	484901	6.8386e+08	6.6461e+08	597722	487285	299670	684911	130310	431555	538191	158179	817934	204777	733647	854187	217968	840515	480859	379795	492683	1.16849e+08	1.74827e+07	1.00329e+06	1.08201	0.406088	0.227321	6.53808	5.62527	-0.912803
5-Aminopentanamide	116.095	2.383	2.59082e+07	1.00969e+07	7.57282e+06	1.45726e+07	2.07394e+07	6.94687e+07	2.69275e+07	4.56716e+07	6.2544e+06	5.27209e+07	1.47922e+07	1.47725e+07	1.54508e+07	7.73324e+06	6.85234e+06	4.88631e+07	3.48176e+07	8.21504e+06	2.60494e+07	1.39686e+07	1.31623e+07	2.53584e+07	6.09262e+06	3.44365e+06	4.25304e+06	4.94172e+06	3.57823e+06	9.50707e+06	2.61608e+07	2.24724e+07	1.64857e+07	0.856281	0.172674	0.0620417	7.26027	7.01727	-0.243005
5-Bromotryptophan	282	2.939	1.88631e+07	1.99826e+07	1.64851e+07	1.6879e+07	1.18265e+07	9.48947e+06	1.65402e+07	9.44569e+06	1.10857e+07	1.48179e+07	1.55485e+07	1.20912e+07	1.03892e+07	8.89887e+06	1.42668e+07	9.06769e+06	9.81163e+06	1.52934e+07	1.51231e+07	1.09033e+07	1.17638e+07	1.64776e+07	1.81532e+07	8.6915e+06	9.10594e+06	1.6716e+07	1.62137e+07	1.03542e+07	1.49085e+07	1.45808e+07	1.24299e+07	0.159024	0.630276	0.454438	7.12287	7.09987	-0.0229993
5-cyanouracil	137.023	2.266	109018	113832	121057	126669	599484	462073	9.08723e+06	5.43137e+06	148246	132931	195162	130120	209023	108792	125043	112138	114019	164291	156812	505901	503933	1.07694e+07	1.16139e+07	159734	108929	113888	106919	104653	1.56754e+06	1.68309e+06	111289	0.186086	0.772803	0.634669	5.46224	5.46173	-0.000512482
5-Fluoroindole-2-carboxylic acid	179.038	0.577	3.06893e+06	4.70446e+06	1.39385e+07	5.28727e+06	7.42624e+06	7.60288e+06	1.38099e+07	4.30754e+06	9.38074e+06	4.51738e+06	1.47168e+07	1.07898e+07	8.43289e+06	1.05279e+07	1.07559e+07	1.55988e+07	7.49361e+06	1.00367e+07	6.59838e+06	5.99937e+06	5.52883e+06	1.09362e+07	1.00954e+07	3.01576e+06	3.48247e+06	6.8724e+06	2.57418e+06	7.16132e+06	7.64863e+06	6.86944e+06	6.75411e+06	0.00157108	0.727901	0.57142	6.88067	6.82916	-0.0515118
5-Formyl-2-furonitrile	121.016	13.696	227497	906255	696672	159152	2.77798e+06	4.60739e+06	6.36966e+06	182492	835597	2.25046e+06	1.52248e+06	158821	157861	1.51544e+06	3.10792e+06	424461	294353	497541	814146	4.12131e+06	3.37582e+06	512614	1.6067e+06	492079	147082	660250	409290	1.62576e+06	3.42533e+06	3.5808e+06	361970	0.241035	0.993973	0.981969	5.89773	5.9113	0.0135775
5-formyl-5,6,7,8-tetrahydropteroic acid	344.123	2.3305	4.01229e+06	6.45926e+06	1.29002e+07	1.95315e+06	3.89344e+07	9.79714e+06	2.85541e+06	2.82083e+06	5.77465e+07	1.99482e+06	2.22755e+06	7.16612e+06	9.76396e+06	2.46946e+06	4.88399e+07	5.0642e+06	2.99177e+06	5.24186e+06	5.5089e+07	2.05088e+06	2.97766e+06	4.69132e+07	6.11247e+06	4.06119e+06	1.23601e+07	5.08744e+06	7.13042e+06	2.34312e+07	1.91419e+07	1.66428e+07	6.00384e+07	0.522776	0.537078	0.35189	6.78208	6.94308	0.161001
5-guanidino-3-methyl-2-oxopentanoic acid	187.096	1.104	3.51102e+06	2.94743e+06	3.75804e+06	3.46559e+06	5.26826e+06	3.23844e+06	4.64647e+06	5.74118e+06	7.09527e+06	2.34443e+06	4.04465e+06	9.06513e+06	3.6403e+06	7.0397e+06	4.18116e+06	8.87944e+06	4.74023e+06	3.06714e+06	9.99135e+06	7.47026e+06	3.81352e+06	1.03435e+07	1.50082e+07	1.10889e+07	5.80627e+06	9.32251e+06	7.32874e+06	1.35236e+07	4.86064e+06	4.31629e+06	2.06593e+07	1.51246	0.0229398	0.00351854	6.64155	6.868	0.226446
5-Hydroxy-1-(4-hydroxy-3-methoxycyclohexyl)-3-decanone	300.23	5.789	7.33075e+06	8.70147e+06	6.09327e+06	3.95914e+06	4.43758e+06	2.73913e+06	3.95087e+06	1.8816e+06	7.30381e+06	2.63969e+06	4.00006e+06	5.18213e+06	4.49333e+06	2.22057e+06	8.55974e+06	2.94119e+06	3.22669e+06	3.66826e+06	3.74205e+06	3.16447e+06	3.96779e+06	4.98959e+06	5.23154e+06	3.98113e+06	3.44646e+06	4.07077e+06	3.94459e+06	2.78122e+06	3.71369e+06	4.02006e+06	9.32353e+06	0.318299	0.675667	0.511239	6.62456	6.59644	-0.0281237
5-Hydroxy-3,7-dimethoxy-3',4'-methylenedioxyflavone	342.073	3.654	76108.7	80914.2	79598.7	78467.9	75322.2	73980.5	79370.2	72934.4	71603.2	83387.6	71406.2	78647.7	75711.8	59722.3	76595.9	83664.5	74836.4	83204.6	79973.4	75307.2	75664.8	70905.6	69251.1	61490.9	66911.4	66323.3	69549.9	62200.6	6.00971e+06	4.50566e+06	1.93729e+08	0.553566	0.384225	0.209978	4.87675	4.85878	-0.0179703
5-Hydroxy-3,7,8-trimethoxy-3',4'-methylenedioxyflavone	372.084	3.64	60313.2	62340.6	63537.6	63061.2	56500.3	59848.8	95291.3	60934.2	54878.3	60950.1	55704.8	57485.5	62810.5	47658.8	55985.8	95037.9	77703.2	61930.9	62543.7	57527.2	56815.4	56045.6	204788	71436.4	66774.3	51071.7	51177.1	47370.7	7.18763e+07	6.37754e+07	1794267370	0.465346	0.93468	0.874287	4.78407	4.825	0.0409276
5-Hydroxy-DL-tryptophan	220.084	2.12733	5.40712e+06	4.84119e+06	8.4522e+06	8.74391e+06	5.14475e+06	3.91679e+06	3.81241e+06	2.58337e+06	6.87625e+06	1.01327e+07	5.24394e+06	5.86872e+06	4.64086e+06	4.39395e+06	4.38951e+06	4.04947e+06	4.38302e+06	8.10326e+06	5.97707e+06	5.43687e+06	5.94709e+06	2.05758e+06	4.29546e+06	2.94072e+06	2.98655e+06	7.31772e+06	6.23524e+06	3.24299e+06	7.28214e+06	6.4572e+06	4.24005e+06	0.358454	0.510574	0.328667	6.73036	6.65333	-0.0770322
5-Hydroxyconiferaldehyde	194.058	2.31	186132	203718	219313	263323	994761	417957	1.28223e+07	6.54376e+06	242748	218791	177162	96706.9	181860	141349	183839	156406	249672	164564	199772	496543	615471	1.26714e+07	1.4011e+07	144204	154162	122025	110236	103568	2.05691e+06	2.3098e+06	229369	0.144342	0.557078	0.376095	5.58944	5.54274	-0.0466961
5-Hydroxyconiferylalcohol	196.073	3.1712	8.75269e+07	9.23982e+07	8.38098e+07	8.21951e+07	7.82837e+07	5.9693e+07	7.86704e+07	4.34724e+07	7.43265e+07	1.57798e+07	8.4333e+07	2.34314e+08	2.18273e+08	8.69594e+07	7.64837e+07	4.41492e+07	5.52962e+07	1.36951e+08	1.14031e+08	7.69968e+07	8.0948e+07	8.91936e+07	9.86528e+07	6.87436e+07	6.29798e+07	8.60289e+07	7.85829e+07	9.27967e+07	8.64422e+07	8.8715e+07	1.45026e+08	0.290755	0.993973	0.981969	7.89949	7.9027	0.00320793
5-Hydroxyferulate	210.052	2.9095	1.46646e+06	1.52421e+06	1.42475e+06	1.51013e+06	2.50073e+06	4.2867e+06	1.93765e+06	2.1271e+06	1.08476e+06	1.89259e+06	1.10575e+06	656100	1.65683e+06	691698	874082	602761	553996	1.45916e+06	1.92145e+06	819292	1.08254e+06	1.53046e+06	1.76358e+06	447848	688656	673283	1.34147e+06	524184	1.91013e+06	1.89889e+06	810113	1.41615	0.0571346	0.012248	6.18282	5.96117	-0.22165
5-Hydroxyisourate	184.023	0.69	1.52909e+07	1.22864e+07	1.27598e+07	1.17774e+07	7.91823e+06	1.36197e+07	1.55606e+07	2.05464e+07	3.23512e+06	7.34387e+06	1.52113e+07	2.62942e+07	1.8664e+07	1.74423e+07	7.23997e+06	1.14219e+07	1.10663e+07	1.63264e+07	1.12903e+06	1.62245e+07	1.55047e+07	1.2574e+07	2.09546e+07	2.07089e+07	1.63462e+07	2.24138e+07	2.08669e+07	1.35452e+07	1.31001e+07	1.43128e+07	8.53386e+06	0.0351166	0.772803	0.634669	7.10563	7.09856	-0.00706939
5-Methoxy-L-tryptophan	234.1	3.719	961378	611503	518705	395616	4.00378e+06	3.53587e+06	1.16583e+06	2.22637e+06	1.0165e+06	352372	352292	3.75814e+06	3.09945e+06	461097	1.64768e+06	181689	235172	1.06667e+06	2.92509e+06	378608	436771	770298	752330	401548	395591	412301	432477	554277	1.0172e+06	977935	777420	1.07307	0.213414	0.0849275	6.03412	5.75137	-0.282756
5-Methoxy-N_N-dimethyltryptamine	218.142	3.056	76520.6	78907.5	185328	76592.7	96300	71505	188696	110028	98118.7	152884	112223	69354.7	62415.5	114628	104606	472884	278877	928908	641523	174495	137762	202891	81875.9	67204.7	96676.3	69134.8	80065.5	64476.5	134993	242536	147491	1.19623	0.446732	0.26491	5.00072	5.20582	0.2051
5-Methoxyindoleacetate	205.074	3.246	1.47149e+07	1.38509e+07	1.65852e+07	1.4212e+07	1.81433e+07	1.3187e+07	1.55269e+07	1.2039e+07	1.7638e+07	9.98492e+06	1.3891e+07	3.57525e+07	1.51038e+07	2.83861e+07	1.97345e+07	1.30293e+07	1.55951e+07	2.24098e+07	2.36576e+07	2.39153e+07	2.11115e+07	1.85458e+07	3.25426e+07	3.25505e+07	1.84639e+07	5.40764e+07	3.77391e+07	4.57644e+07	2.75769e+07	2.3557e+07	2.01757e+07	1.38519	0.0152907	0.00207754	7.20758	7.39719	0.189605
5-Methyl-3-pyrazolamine	97.0645	9.75567	1.23675e+07	9.62991e+06	1.19602e+07	1.33526e+07	1.59526e+07	1.02577e+07	1.12436e+07	1.29169e+07	1.8746e+07	9.85092e+06	8.37409e+06	12118681	1.15927e+07	1.19276e+07	1.38437e+07	1.13324e+07	10266699	1.07542e+07	1.0782e+07	1.17452e+07	8.57307e+06	9.24214e+06	3.36514e+07	9.07118e+06	1.50124e+07	1.96411e+07	1.49556e+07	1.6523e+07	8.82325e+06	1.26268e+07	2.02119e+07	0.49085	0.909651	0.83879	7.07633	7.11337	0.0370398
5-Methylangelicin	200.047	5.011	214635	162979	615206	716252	101127	214804	54062.1	49675.3	118028	604669	682586	50518.1	50064.8	341483	161896	255990	348324	75371.1	57013.7	289729	404325	54001.9	51777.8	398369	300300	82136	60309.3	131641	285122	232832	94936.2	0.651126	0.859657	0.768812	5.25556	5.15715	-0.0984153
5-Methylcytosine	125.059	9.363	608659	1.21023e+06	1.21393e+06	534619	558246	1.49548e+06	627980	1.07375e+06	1.09855e+06	898211	453739	682848	885353	758478	1.10378e+06	644413	611355	1.72864e+06	736733	600504	664554	584227	713113	453653	707381	1.12778e+06	561522	609672	783526	1.25613e+06	1.42842e+06	0.446287	0.630276	0.454438	5.91017	5.86123	-0.0489371
5-Nitro-1,3-thiazole-2-carbaldehyde	157.979	13.794	9.961e+06	8.42179e+06	8.9286e+06	9.70644e+06	7.90056e+06	8.80607e+06	8.59727e+06	7.80169e+06	8.82611e+06	7.84171e+06	8.89397e+06	8.31752e+06	7.05769e+06	7.71797e+06	9.00445e+06	8.40562e+06	8.3137e+06	7.48881e+06	8.51764e+06	8.24183e+06	8.39947e+06	8.56665e+06	7.71776e+06	7.71506e+06	8.06995e+06	7.64739e+06	7.75304e+06	7.24892e+06	1.00463e+07	8.85169e+06	1.0349e+07	0.740731	0.213414	0.0849275	6.92686	6.90654	-0.0203125
5-Nitro-N-(1-phenylethyl)-2-pyridinamine	243.1	3.0855	1.50411e+07	1.38525e+07	1.21021e+07	1.55053e+07	1.09008e+07	9.78863e+06	1.08654e+07	7.51015e+06	1.53524e+07	1.44117e+07	1.19392e+07	1.19491e+07	1.37953e+07	4.65675e+07	1.55659e+07	6.81854e+06	1.01178e+07	1.74741e+07	1.12576e+07	1.35613e+07	1.49388e+07	4.36319e+06	9.4215e+06	7.1953e+06	9.78483e+06	1.74709e+07	1.78698e+07	5.48573e+06	1.61814e+07	1.51103e+07	5.81407e+06	0.338532	0.537078	0.35189	7.13136	7.02333	-0.108031
5-NITROBARBITURIC ACID	173.006	0.787	6.48235e+07	7.57426e+07	6.93863e+07	6.52773e+07	5.81913e+07	4.99584e+07	2.4507e+07	5.58411e+07	7.61224e+07	5.92519e+07	6.12509e+07	9.3965e+07	5.63548e+07	6.02227e+07	8.25811e+07	5.25951e+07	8.52685e+07	8.68237e+07	6.5742e+07	6.9138e+07	7.93717e+07	1.27808e+08	1.33274e+08	8.923e+07	7.53423e+07	1.60389e+07	7.2318e+07	8.80464e+07	8.50226e+07	8.66845e+07	7.08024e+07	0.875487	0.0688009	0.0162031	7.77799	7.8666	0.0886187
5-Nitropyrimidine	125.022	1.518	1.58776e+06	1.00128e+06	3.58404e+07	2.81593e+07	1.85773e+06	852834	1.56503e+06	1.05759e+06	1.59801e+06	2.52491e+07	3.28689e+07	1.03225e+06	1.14043e+06	1.19209e+06	1.48625e+06	954655	1.0683e+06	1.62928e+06	1.80154e+06	1.40675e+06	1.8419e+06	1.31512e+06	1.48398e+06	779610	920089	2.6327e+06	1.49814e+06	1.64168e+06	4.84824e+06	4.40792e+06	1.7608e+06	1.02787	0.652127	0.482401	6.49241	6.14422	-0.348192
5-O-methyl embelin	308.198	4.602	1.22031e+06	3.90644e+06	3.95324e+06	5.76668e+06	8.07239e+06	3.98213e+06	4.0221e+06	3.64448e+06	2.94347e+06	2.40733e+06	4.87748e+06	1.32656e+06	2.73631e+06	2.64903e+06	1.50706e+06	368794	756126	2.23686e+06	4.9898e+06	612594	1.12192e+06	2.34971e+06	1.80941e+06	360366	2.06992e+06	756296	1.15889e+06	634846	4.78099e+06	4.14925e+06	3.207e+06	1.54773	0.00303761	0.00021278	6.51649	6.05393	-0.462564
5-Oxo-L-prolyl-L-seryl-L-leucinamide	328.174	2.503	620484	1.25291e+06	356587	803046	3.32771e+06	3.20002e+06	291048	223229	5.97169e+06	315994	361588	709803	3.42046e+06	328036	3.51196e+06	378574	362697	433086	463175	356522	356914	276394	345698	321745	331202	1.33057e+06	335137	420980	961143	940139	977019	0.779295	0.557078	0.376095	5.92305	5.6694	-0.253653
5-Oxo-L-prolyl-L-seryl-L-phenylalaninamide	362.158	3.079	1.11778e+06	1.14369e+06	763497	712685	654188	471856	693920	407718	1.99812e+06	663063	735657	563644	569170	562847	1.92871e+06	1.14806e+06	1.77292e+06	4.0932e+06	4.75764e+06	561235	551845	872994	929250	1.44002e+06	1.39838e+06	957604	896154	825011	1.64048e+06	1.28638e+06	1.93666e+06	1.32855	0.0571346	0.012248	5.85922	6.10268	0.243462
5-sulfooxymethylfurfural	205.988	1.701	334067	475547	3.21646e+06	3.38383e+06	175598	173095	3.91884e+06	4.43858e+06	1.3313e+06	3.55084e+06	2.63276e+06	157427	165712	779078	2.59038e+06	163290	191264	170198	176507	162843	170924	4.36821e+06	5.60109e+06	161747	163359	253349	157650	1.23276e+06	1.52489e+06	1.72815e+06	4.1194e+06	0.589541	0.257718	0.113919	5.95458	5.59522	-0.359354
5,5',6,6'-Tetramethyl-3,3'-di-tert-butyl-1,1'-biphenyl-2,2'-diol	354.255	4.722	1.55611e+06	1.53546e+06	5.08853e+06	4.47413e+06	5.4141e+06	4.03794e+06	3.75597e+06	2.87115e+06	4.57229e+07	3.63958e+06	4.03533e+06	9.58026e+06	9.1898e+06	1.41685e+07	5.50293e+07	1.57336e+07	1.35395e+07	9.20644e+06	9.85652e+06	1.46669e+06	3.56487e+06	4.06542e+06	4.66219e+06	1.37757e+07	1.22554e+07	1.19991e+07	1.58349e+07	1.85899e+07	1.73275e+07	1.51763e+07	5.30381e+06	0.733041	0.137852	0.0443691	6.71651	6.9856	0.269092
5,6-Dimethylbenzimidazole	146.084	13.693	6.43541e+07	6.25769e+07	4.74182e+07	4.91026e+07	5.81162e+07	6.22887e+07	6.28783e+07	9.13625e+07	4.93918e+07	6.25503e+07	6.93636e+07	5.72829e+07	5.78237e+07	4.21133e+07	5.72144e+07	6.50135e+07	6.18296e+07	5.57542e+07	6.22732e+07	6.3332e+07	4.63148e+07	6.07731e+07	6.8461e+07	5.39089e+07	5.24242e+07	6.29935e+07	6.46642e+07	6.4006e+07	6.88315e+07	6.18311e+07	7.36124e+07	0.170792	0.816475	0.700611	7.76897	7.77544	0.00646946
5,6,7-Trimethyl-1,8-naphthyridin-2-amine	187.11	8.881	3.37615e+07	3.13735e+07	36484730	3.72434e+07	3.37323e+07	3.40263e+07	3.10458e+07	4.01673e+07	3.09856e+07	3.19874e+07	2.77758e+07	1.92818e+07	1.93076e+07	1.81121e+07	3.21589e+07	3.12096e+07	3.63098e+07	3.09647e+07	2.8294e+07	1.82771e+07	1.68473e+07	1.95108e+07	1.65345e+07	1.79876e+07	1.77607e+07	1.8023e+07	1.73105e+07	1.86939e+07	2.98698e+07	3.87991e+07	2.90378e+07	1.29728	0.0298661	0.00490555	7.47018	7.34083	-0.129356
5_6-Dihydroxy-3-methyl-2-oxo-1_2-dihydroquinoline	191.058	3.427	5.48438e+06	6.14628e+06	7.60163e+06	7.70488e+06	7.01476e+06	5.91369e+06	6.20341e+06	4.64152e+06	4.63213e+06	6.43855e+06	7.4777e+06	6.27873e+06	4.62134e+06	6.35934e+06	4.81054e+06	2.90926e+06	3.79685e+06	9.43868e+06	8.07845e+06	4.50238e+06	4.49415e+06	6.09365e+06	7.76416e+06	4.46017e+06	3.33298e+06	8.94758e+06	8.91288e+06	7.04302e+06	8.14886e+06	7.66505e+06	6.1808e+06	0.0965593	0.816475	0.700611	6.78478	6.75074	-0.0340425
5H-Dibenz(b,f)azepine-5-propanamine, 10,11-dihydro-N,N-dimethyl-2,8-dinitro-	370.162	3.088	119489	117688	115732	455583	118378	109849	1.1454e+06	103355	176280	115017	113771	713428	158745	879264	117468	98801.2	107349	143412	139921	119574	120335	118648	120276	107654	108872	117168	112726	125450	165046	139490	137098	0.653786	0.384225	0.209978	5.31561	5.07133	-0.244281
5K8XI641G3	110.085	9.77184	6.28747e+06	6.49463e+06	7.33552e+06	2.89013e+06	6.58393e+06	3.54081e+06	6.96678e+06	5.73575e+06	6.5276e+06	2.97039e+06	6.40172e+06	6.27463e+06	5.86906e+06	5.52476e+06	6.58728e+06	4.77326e+06	6.50743e+06	6.51238e+06	6.40544e+06	6.38288e+06	5.68496e+06	2.66513e+06	6.04484e+06	5.43378e+06	6.33784e+06	6.28145e+06	6.55305e+06	6.07704e+06	6.92976e+06	6.82069e+06	7.03366e+06	0.452342	0.993973	0.981969	6.73635	6.75952	0.0231703
5α-Dihydrotestosterone	290.224	6.453	3.85841e+06	6.87901e+06	4.54744e+06	8.61351e+06	1.34001e+07	3.2492e+06	5.77815e+06	3.71068e+06	4.73967e+06	6.28883e+06	1.14905e+07	2.34048e+06	2.94367e+06	2.85601e+06	1.83534e+06	1.69237e+06	2.02698e+06	3.88151e+06	6.86239e+06	657576	2.21369e+06	1.8053e+06	1.24735e+06	407688	4.78239e+06	941390	1.70448e+06	882369	7.24568e+06	5.1193e+06	2.90804e+06	1.32775	0.00407976	0.000337516	6.70112	6.22722	-0.473893
5α-Dihydrotestosterone glucuronide	466.256	4.588	1.24945e+06	1.25398e+06	1.01217e+06	886420	1.26682e+06	956588	1.44446e+06	971481	755493	860686	1.01134e+06	2.36647e+06	2.06916e+06	241666	698468	901973	1.2458e+06	1.61865e+06	4.57955e+06	1.52056e+06	1.71295e+06	1.49699e+06	1.82518e+06	774434	608585	852337	777391	352789	2.35868e+06	2.16022e+06	5.14055e+06	0.447215	0.955614	0.910026	6.01925	6.04708	0.0278244
6-(Oxomethylene)-2,4-cyclohexadien-1-one	120.021	4.968	1.89662e+06	3.16829e+06	8.43129e+06	5.80615e+06	8.69805e+06	8.23907e+06	2.24967e+07	1.40778e+07	3.98573e+06	4.592e+06	5.81665e+06	1.36599e+06	2.00456e+06	3.31707e+06	2.37381e+06	3.80361e+06	6.24468e+06	4.72135e+06	6.47907e+06	4.11478e+06	4.34455e+06	1.17934e+07	2.0178e+07	2.32846e+06	4.40664e+06	1.60535e+06	1.37792e+06	1.84476e+06	4.437e+06	8.47262e+06	2.68764e+06	0.331671	0.652127	0.482401	6.70071	6.60625	-0.094464
6-Acetamido-3-aminohexanoate	188.116	1.26767	1.88573e+06	1.69328e+06	4.42915e+06	1.86978e+06	2.74552e+06	2.35419e+06	8.01068e+06	3.94745e+06	2.00677e+06	9.81618e+06	2.86929e+06	3.35619e+06	2.35206e+06	3.56412e+06	2.15885e+06	4.56209e+07	2.48965e+07	8.89259e+06	1.62693e+07	1.43935e+07	1.30705e+07	1.61598e+07	4.83161e+06	4.17732e+06	9.02783e+06	5.66568e+06	5.0922e+06	5.12569e+06	5.33076e+06	4.83222e+06	2.63598e+06	1.40282	0.0035593	0.000268667	6.4953	6.96166	0.466362
6-Acetamido-3-oxohexanoate	186.077	7.1715	3.1241e+08	2.97422e+08	3.05188e+08	1.40573e+08	2.97001e+08	2.65186e+08	2.96883e+08	2.21843e+08	3.35518e+08	376464886	3.02077e+08	273266594	2.88094e+08	3.1157e+08	3.76025e+08	2.85253e+08	3.20721e+08	3.11957e+08	3.11374e+08	2.50263e+08	2.55527e+08	1.09863e+08	3.09419e+08	2.21366e+08	223072079	2.41588e+08	2.16258e+08	3.3289e+08	3.01316e+08	3.15346e+08	3.2099e+08	0.134239	0.652127	0.482401	8.44905	8.41393	-0.0351181
6-Amino-1,9-dimethyl-9H-purin-1-ium	164.093	0.707	511677	510714	604839	610021	627851	589705	3.41946e+06	2.33136e+06	577098	7.50099e+06	916794	528516	481914	552818	612099	1.78963e+07	1.25005e+07	3.31803e+06	8.43732e+06	8.06107e+06	7.7801e+06	1.45622e+07	603646	540173	3.62245e+06	746378	670807	636138	1.54666e+06	1.52502e+06	636608	1.27369	0.0261056	0.00416177	5.94296	6.43712	0.494154
6-Aminooctahydro-1-indolizinyl acetate	198.137	1.486	579261	564080	1.36191e+06	855274	683722	480451	1.19167e+07	2.21936e+07	1.011e+07	6.72176e+06	827303	581525	584501	671571	9.5919e+06	7.71686e+07	3.79652e+07	4.97407e+06	1.045e+07	1.18021e+07	8.77734e+06	2.01418e+07	937050	7.19879e+06	8.96581e+06	1.93566e+06	1.18451e+06	857276	5.71003e+06	2.12664e+06	933433	0.937865	0.0377265	0.00674339	6.18769	6.82565	0.637954
6-Carbamoyl-3,6,7,8-tetrahydropyrrolo[3,2-e]indole-2-carboxylic acid	245.08	1.908	287460	307804	1.13185e+06	1.01031e+06	5.71435e+06	1.34258e+06	138523	81583.9	3.41718e+06	966078	1.08846e+06	267982	516785	89924	2.03691e+06	165988	123129	192312	4.98403e+06	98553.6	93676	2.05088e+06	469345	159529	652207	205203	287028	1.55391e+06	1.70861e+06	1.44694e+06	6.94245e+06	0.0454394	0.700919	0.540927	5.75671	5.60918	-0.147531
6-Chloro-6-deoxyhexose	198.029	0.667	2.07924e+07	2.23334e+07	2.42994e+07	1.84315e+07	1.63268e+07	2.18867e+07	2.31743e+07	1.81419e+07	1.61818e+07	1.97805e+07	2.35858e+07	2.22997e+07	2.89671e+07	2.45682e+07	2.25605e+07	2.15056e+07	2.20295e+07	1.89837e+07	1.65241e+07	1.10073e+07	2.26495e+07	2.25163e+07	2.37763e+07	2.13241e+07	2.16337e+07	2.27167e+07	2.01594e+07	3.07226e+07	1.34353e+07	1.91223e+07	2.21212e+07	0.257726	0.993973	0.981969	7.32666	7.31879	-0.00787238
6-Demethylsterigmatocystin	310.047	3.656	164028	164348	171550	169113	156848	159441	171057	157187	154318	179716	153893	169500	163173	128713	160860	180312	157994	179321	167181	157648	163071	152815	149249	132524	144206	138999	149893	134054	6.47028e+06	4.86e+06	2.09861e+08	0.612551	0.289522	0.137068	5.20732	5.1881	-0.0192231
6-Deoxocastasterone	450.371	7.81133	1.06031e+07	5.52847e+06	6.54363e+06	1.42175e+07	2.31886e+06	2.92241e+06	2.59659e+06	4.71698e+06	2.48432e+06	6.38045e+06	1.03089e+07	1.87331e+06	2.52151e+06	3.05622e+06	2.13805e+06	2.66066e+06	6.49234e+06	2.47808e+06	2.22626e+06	2.70227e+06	3.20169e+06	2.0467e+06	1.93132e+06	6.70767e+06	7.56989e+06	2.96061e+06	3.00481e+06	2.70953e+06	7.37586e+06	5.48275e+06	5.834e+06	0.978866	0.425485	0.24563	6.64489	6.49506	-0.14983
6-DeoxyerythronolideB	386.266	4.41	863757	3.10171e+06	3.95367e+06	7.39306e+06	4.43818e+06	5.87518e+06	1.50583e+06	3.64321e+06	2.09643e+06	3.04915e+06	2.39303e+06	167449	4.00921e+06	3.20745e+06	928812	160929	381919	954164	2.80746e+06	146177	252607	1.87993e+06	179807	152905	238710	256466	281504	120753	4.80472e+06	3.70655e+06	3.6692e+06	2.02047	0.00172714	7.82e-05	6.39764	5.55596	-0.841683
6-Hydroxy-1,3-benzothiazol-2(3H)-one	167.004	3.57	215171	222802	251013	232188	207752	205431	226365	213206	219715	252134	208572	172457	200500	181683	214903	407479	279996	4.25828e+07	3.61638e+07	254552	227754	253412	197830	158404	184555	187104	175039	170161	2.16254e+08	2.07886e+08	285513	0.95539	0.772803	0.634669	5.33007	5.66088	0.330816
6-Hydroxycaproic acid	132.078	2.7785	3.32308e+07	3.3794e+07	4.62508e+07	4.28362e+07	6.63148e+07	4.7468e+07	7.33444e+07	4.09658e+07	6.41954e+07	4.55277e+07	4.50647e+07	2.71968e+07	2.94029e+07	7.87768e+07	8.08824e+07	7.6943e+07	7.87505e+07	9.45549e+07	9.47867e+07	5.98884e+07	6.73268e+07	9.55953e+07	1.05249e+08	6.89247e+07	6.79439e+07	9.81826e+07	8.25981e+07	9.41027e+07	7.62779e+07	7.64945e+07	9.04422e+07	2.21568	0.00112281	1.36e-05	7.66015	7.91457	0.254428
6-Hydroxypseudooxynicotine	194.105	1.99	1.44049e+07	1.60256e+07	1.45966e+07	2.22031e+07	2.34404e+07	1.71956e+07	9.60057e+06	3.81509e+06	5.96895e+06	3.78879e+06	1.71173e+07	1.04204e+07	9.56221e+06	5.36144e+06	6.98927e+06	5.34834e+06	8.3349e+06	2.97981e+07	27323156	1.35518e+07	1.87916e+07	1.04448e+07	2.91578e+06	6.52148e+06	5.70028e+06	1.91648e+06	6.81833e+06	6.87153e+06	7.51692e+06	3.53441e+06	3.55304e+07	0.245395	0.582887	0.401263	7.02562	6.91553	-0.110098
6-Methyl-N-phenyl-1,3,5-triazine-2,4-diamine	201.101	10.744	903452	1.05698e+06	1.17047e+06	894884	1.00886e+06	1.07944e+06	1.00699e+06	939927	1.06252e+06	720478	798162	814354	951332	698463	939242	852257	1.02912e+06	942290	670757	860537	828753	749333	781025	874634	780809	787971	753189	836122	1.35966e+06	1.13003e+06	1.32728e+06	1.20652	0.128451	0.0394817	5.96661	5.91908	-0.0475306
6-Methylnicotinamide	150.079	2.477	445656	643105	1.3054e+06	1.28676e+06	1.49473e+06	1.30293e+06	1.513e+06	1.2827e+06	677661	1.00012e+06	1.02248e+06	685093	682812	397499	917090	188935	152624	776943	674451	1.87752e+06	1.89454e+06	1.56919e+06	1.54147e+06	118352	141811	680155	556191	558369	1.35964e+06	1.18641e+06	2.37244e+06	0.535838	0.582887	0.401263	5.95501	5.759	-0.196003
6-Methylquinoline	143.074	2.459	2.03548e+07	2.39672e+07	2.91988e+07	2.56418e+07	1.57586e+07	9.34372e+06	1.01579e+07	5.49504e+06	2.44793e+07	2.09065e+07	2.28706e+07	1.08215e+07	1.63897e+07	1.3009e+07	2.79158e+07	1.46268e+07	2.18493e+07	1.55863e+07	2.0804e+07	1.71283e+07	2.55257e+07	1.02635e+07	8.13135e+06	2.38367e+07	1.82558e+07	2.28587e+07	1.85389e+07	1.2153e+07	2.11845e+07	1.84347e+07	2.66977e+07	0.218222	0.975396	0.945946	7.20778	7.241	0.0332194
6,6'-(1,2,3,5,8,8a-Hexahydroindolizine-6,8-diyldi-10,1-decanediyl)bis(2-methyl-3-piperidinol)	629.586	0.627	5.61914e+06	9.68355e+06	6.03226e+06	8.56241e+06	9.84229e+06	8.2657e+06	8.01485e+06	5.95589e+06	7.30956e+06	8.159e+06	7.45137e+06	7.66239e+06	7.2803e+06	7.85511e+06	7.95038e+06	4.3944e+06	5.48887e+06	3.30759e+06	6.95178e+06	7.47505e+06	6.89242e+06	5.8233e+06	1.0292e+07	8.37831e+06	6.6725e+06	9.00899e+06	7.78895e+06	7.53114e+06	7.57987e+06	5.2157e+06	9.22054e+06	0.647379	0.469435	0.285176	6.88053	6.82889	-0.0516381
6,7-Dihydro-5H-cyclopenta[d]pyrimidine-2,4-diamine	150.09	9.87904	1.13504e+06	921949	1.32196e+06	1.283e+06	1.42489e+06	1.36599e+06	1.28876e+06	1.20397e+06	1.34928e+06	1.04368e+06	1.01195e+06	1.00085e+06	977359	1.104e+06	1.18622e+06	1.04311e+06	993526	1.12124e+06	781305	1.17237e+06	852284	894564	948400	748810	1.14924e+06	1.17959e+06	974363	1.05141e+06	1.17867e+06	1.35783e+06	1.9317e+06	1.2733	0.0756784	0.018554	6.06546	5.99839	-0.0670681
6,7-Diphenyl-2,4-pteridinediamine	314.126	4.651	2.80284e+06	4.08716e+06	3.77562e+06	3.92242e+06	5.51912e+06	4.02223e+06	4.50221e+06	2.88582e+06	2.02844e+06	3.74855e+06	3.42683e+06	4.80826e+06	3.93797e+06	3.12152e+06	2.44059e+06	1.64634e+06	1.76378e+06	5.07637e+06	4.2361e+06	3.58362e+06	3.60159e+06	4.20937e+06	4.57426e+06	1.93457e+06	1.82677e+06	4.47275e+06	3.78929e+06	3.9602e+06	3.46054e+06	3.96558e+06	2.57466e+06	0.43948	0.727901	0.57142	6.56265	6.49668	-0.0659776
6,7,8,9-Tetrahydro-5-nitro-1H-benz[g]indole-2,3-dione 3-oxime	261.074	2.913	72998.3	109169	144944	100931	1.19891e+06	182771	116846	84971.9	2.1151e+06	105624	81182.3	66153.6	75850.7	73505.9	648712	248790	154442	99305	3.97061e+06	103016	97055.4	1.17675e+06	66591.7	61964.5	145847	69748.9	75738.3	177295	206341	219135	4.53109e+06	0.609735	0.816475	0.700611	5.15926	5.27244	0.113178
7-(Dimethylamino)coumarine-4-Acetic Acid	247.084	2.58	1.00119e+06	1.072e+06	3.23033e+06	3.01093e+06	1.01072e+06	786843	644592	436781	584712	2.65285e+06	2.96087e+06	474136	425000	795369	636306	221078	277981	523439	515088	2.8787e+06	3.07183e+06	722762	734308	278705	249234	597477	484546	1.05604e+06	1.95345e+06	1.75854e+06	2.80263e+06	0.707653	0.213414	0.0849275	6.01683	5.78725	-0.229581
7-Hydroxy-2'_4'_5'-trimethoxyisoflavone	328.094	3.657	85229.2	85395.5	89137.4	87871.1	81498.3	82845.9	88881.6	81674.5	80183.7	93380.4	79963.2	88072.4	84784.8	66879.2	85774.7	93690.5	83804.5	93175.4	86867.6	81914.1	84732.1	79402.6	77552.1	68859.7	74929.8	72224	77884.4	69654.4	471863	426377	1.4948e+07	0.566903	0.363454	0.193579	4.92299	4.90522	-0.0177794
7-Isopropyl-1,4a-dimethyl-1,2,3,4,4a,9,10,10a-octahydrophenanthrene	256.219	4.224	9.05836e+06	9.54246e+06	6.66941e+06	7.09122e+06	1.26317e+07	8.15527e+06	6.86312e+06	4.05096e+06	5.0563e+06	5.82055e+06	5.78814e+06	6.42121e+06	5.84924e+06	1.76074e+06	5.99273e+06	5.86582e+06	6.07613e+06	1.0523e+07	1.02474e+07	1.03497e+07	1.08416e+07	7.46988e+06	7.59428e+06	5.72847e+06	5.12043e+06	3.71046e+06	3.11368e+06	2.00084e+06	8.31049e+06	9.00932e+06	1.07664e+07	0.0288684	0.993973	0.981969	6.7943	6.78553	-0.00877371
7-Methyl-1,5,7-triazabicyclo[4.4.0]dec-5-ene	153.126	1.18	223631	91155.2	312006	107601	269316	87168.3	208294	89558.6	337229	108901	241053	103560	404120	143457	134366	247138	242336	144330	323436	214589	244928	118298	197630	84422.9	209659	392010	117010	296841	2.42415e+07	2.4111e+07	435553	0.424101	0.652127	0.482401	5.22873	5.28902	0.0602929
7_8-Diaminononanoate	188.152	0.603	3.05006e+06	3.52411e+06	5.72732e+06	6.35605e+06	4.93248e+06	4.44403e+06	3.60304e+06	5.65429e+06	2.82363e+06	4.53729e+06	4.65398e+06	5.68132e+06	4.99292e+06	3.78079e+06	3.47636e+06	1.95304e+06	1.87729e+06	9.21018e+06	7.29694e+06	3.94452e+06	4.69135e+06	3.18118e+06	5.00558e+06	1.95175e+06	2.66581e+06	2.86907e+06	3.04782e+06	3.72318e+06	5.6939e+06	5.55416e+06	6.13939e+06	0.515196	0.22726	0.0938681	6.6463	6.54507	-0.101228
7H-Purine-2,6,8-triamine	165.077	0.698	4.5542e+08	5.25794e+08	4.28396e+07	4.97655e+07	1665974390	1507440126	1.58248e+08	127939298	2.83222e+08	6.60347e+06	1.8052e+07	5.13652e+07	5.79507e+07	6.95982e+06	3.12154e+08	1.05814e+07	2.84384e+07	3.14435e+07	2.57612e+07	2.91529e+07	4.20534e+07	1.5053e+08	4.51037e+08	2.29018e+08	4.59806e+07	2.48523e+07	1.3701e+07	7.3545e+06	7.13881e+07	6.49826e+07	2.20029e+07	1.01013	0.289522	0.137068	8.0185	7.65877	-0.359732
8'-Hydroxyabscisate	280.13	5.287	2.22154e+06	1.50586e+06	3.49169e+06	2.70167e+06	1.83235e+06	5.53256e+06	1.0671e+06	6.54551e+06	1.50639e+06	1.28426e+06	1.45245e+06	2.83852e+06	1.68225e+06	968036	768861	710760	2.40073e+06	1.22683e+06	957289	1.1263e+06	1.13055e+06	867423	415516	1.97966e+06	1.06803e+06	488745	1.06977e+06	1.32192e+06	3.5833e+06	3.48639e+06	2.16591e+06	1.65719	0.00979278	0.0011827	6.31877	6.00102	-0.31775
8-Amino-7-oxononanoate	187.121	2.41075	1.51078e+06	7.16319e+06	5.58428e+06	4.85364e+06	2.03763e+06	2.70021e+06	2.72345e+06	2.44722e+06	2.56591e+06	1.33783e+06	1.97736e+06	1.07009e+06	3.1654e+06	3.35765e+06	2.01653e+06	1.85088e+06	1.09114e+06	1.58726e+06	1.42959e+06	1.28816e+06	1.56347e+06	2.17218e+06	1.50732e+06	2.42139e+06	1.19538e+06	1.24286e+06	4.75492e+06	1.18818e+06	3.36693e+06	3.93595e+06	2.39726e+06	1.23342	0.0520886	0.0106002	6.42281	6.22092	-0.201884
8-DEMETHYL MEIQX	199.086	10.5113	484196	470075	653213	584303	578599	688182	651525	561814	524790	567390	483874	465202	519053	386413	573572	561053	577262	514858	413443	554500	454814	408838	484530	354628	488915	473277	450874	421258	755943	541779	760083	1.2184	0.149749	0.0497355	5.73078	5.67774	-0.0530421
8-Fluoroquinoline	147.048	0.576	9.02927e+06	8.48225e+06	8.85201e+06	1.20939e+07	8.96414e+06	7.85361e+06	8.70074e+06	5.60607e+06	1.11331e+07	1.2914e+07	9.26178e+06	8.53628e+06	9.0867e+06	1.02985e+07	1.24958e+07	8.9182e+06	1.08203e+07	9.42063e+06	9.873e+06	7.55226e+06	7.69173e+06	1.07762e+07	1.00633e+07	6.33052e+06	6.55435e+06	7.67625e+06	5.94663e+06	1.14809e+07	8.01274e+06	9.92281e+06	7.3587e+06	0.0742873	0.816475	0.700611	6.9626	6.94189	-0.0207077
8-Hydroxyhexadecanedioic acid	302.209	4.198	95073.6	95630.1	667907	645770	1.29637e+07	1.11475e+07	182869	135422	1.8644e+06	653557	589456	128958	116628	410662	2.14936e+06	304998	357839	352951	420293	733990	931051	453326	452971	266800	188778	123077	110127	622406	647971	582697	2.58319e+06	0.845906	1	1	5.69959	5.59407	-0.105515
8Z,11Z,14Z-Eicosatrienoic acid	306.256	7.383	1.1041e+07	1.26032e+07	9.62792e+06	7.24817e+06	7.3912e+06	1.09834e+07	3.31695e+06	4.39252e+06	9.23284e+06	6.82625e+06	1.16534e+07	9.41824e+06	8.17156e+06	1.36704e+07	8.61323e+06	5.44633e+06	6.66504e+06	1.26707e+07	9.08273e+06	5.84852e+06	4.18475e+06	3.54734e+06	3.51361e+06	1.35934e+07	7.41334e+06	2.17937e+07	1.38023e+07	1.91757e+07	9.9623e+06	9.04063e+06	1.0227e+07	0.335274	0.93468	0.874287	6.92487	6.91463	-0.0102389
9-(ethylcarboxymethyl)-6-(decylthio)-9H-purine	378.207	5.097	3.65215e+06	4.42885e+06	3.72373e+06	3.24657e+06	3.86842e+06	2.85882e+06	2.62312e+06	1.68918e+06	5.35017e+06	3.21099e+06	3.23971e+06	2.14156e+06	1.69154e+06	1.37557e+06	6.28579e+06	3.30061e+06	3.71979e+06	3.37302e+06	3.52926e+06	1.9094e+06	1.55766e+06	2.87174e+06	2.88929e+06	4.21578e+06	3.51205e+06	1.76954e+06	1.79665e+06	1.48454e+06	3.24961e+06	3.25395e+06	8.02671e+06	0.0380563	0.955614	0.910026	6.45889	6.44285	-0.016045
9-AMINO-(N-(2-DIMETHYLAMINO)ETHYL)ACRIDINE-4-CARBOXAMIDE	308.162	5.653	3.77855e+06	4.97397e+06	4.23538e+06	4.01658e+06	4.05798e+06	3.58331e+06	1.11845e+07	8.12235e+06	3.14573e+06	3.07059e+06	3.72485e+06	2.94027e+06	3.0185e+06	1.88065e+06	2.63163e+06	544014	1.96787e+06	5.84778e+06	4.4464e+06	3.62948e+06	3.70914e+06	1.17603e+07	1.41796e+07	2.26867e+06	1.96127e+06	5.53321e+06	4.77412e+06	1.93985e+06	4.52874e+06	5.23526e+06	3.87721e+06	0.101548	0.859657	0.768812	6.6003	6.541	-0.0593021
9-Cyclobutyladenine	189.101	10.2541	383063	562052	801306	699246	440496	848306	443082	547231	414838	557284	446705	364089	602327	457295	330133	543005	319287	371065	365632	653985	397551	331352	437137	441482	465389	327820	489697	453652	370309	687780	854705	1.54158	0.0920506	0.0241244	5.71813	5.61722	-0.100913
9-Decenoylcarnitine	313.224	4.183	5.72084e+06	6.48825e+06	4.27455e+06	4.75972e+06	5.38504e+06	3.28461e+06	5.39376e+06	3.64131e+06	4.92532e+06	5.01587e+06	4.74155e+06	4.16318e+06	3.95646e+06	3.38254e+06	4.10681e+06	3.13543e+06	3.79399e+06	1.08018e+07	1.35342e+07	2.60733e+06	2.54361e+06	4.96188e+06	5.08081e+06	3.31136e+06	2.94781e+06	5.35143e+06	5.04559e+06	3.79026e+06	7.81763e+06	5.94171e+06	1.54228e+07	0.566303	0.557078	0.376095	6.65954	6.64833	-0.0112106
9-Hydroxynonanoic acid	174.125	4.103	636945	589895	851427	891673	225997	455002	680628	239345	414756	691427	749489	917151	743947	796275	523952	3.18763e+06	3.74742e+06	669276	556874	947481	1.08222e+06	489768	436548	3.16317e+06	2.58555e+06	925840	902716	956718	805579	839569	2.19563e+06	1.14358	0.100148	0.0273955	5.76762	6.03745	0.269834
9,12-Octadecadienal	264.244	7.265	138309	173844	1.25859e+06	66994	79569.4	345681	81670.5	722359	68060.1	87079.6	103160	72462.8	174980	250222	73101.8	76131	80628.1	78252	79756.7	81265.5	83922.3	72471.5	132479	64432.5	150809	56832.1	137058	84745.8	377316	318620	102819	1.1441	0.159621	0.0556167	5.20035	4.93361	-0.266746
9_12-Dioxododecanoicacid	228.136	4.291	8.03046e+06	9.63602e+06	7.47341e+06	8.47323e+06	7.41604e+06	5.95254e+06	6.80216e+06	3.16562e+06	8.83389e+06	6.78271e+06	6.1445e+06	2.96848e+06	3.97934e+06	1.38024e+07	1.07003e+07	5.78356e+06	6.7316e+06	7.43534e+06	6.20032e+06	8.27243e+06	1.16924e+07	8.80099e+06	1.02939e+07	5.93005e+06	6.76691e+06	1.58354e+07	9.73373e+06	1.5964e+07	9.08065e+06	1.13119e+07	2.60423e+07	1.01146	0.305669	0.149881	6.81761	6.94433	0.126718
Abieticacid	302.224	5.066	87010.4	98263.5	184816	152033	251364	201106	336113	146870	363621	147166	108857	355726	224847	187790	365590	984624	786164	87746.3	92896.2	84389	84717	405684	595524	827049	723755	99186.2	148090	364793	841050	1.10178e+06	298582	1.02835	0.485589	0.306426	5.2657	5.43618	0.17048
Ac-Pro-NH2	156.09	1.1436	1.04781e+08	1.07851e+08	1.86648e+08	1.50193e+08	140859734	8.71173e+07	123639484	1.1044e+08	1.42864e+08	106552573	1.985e+08	2.47926e+08	1.28834e+08	3.10153e+08	1.51004e+08	1.96589e+08	1.75782e+08	1.58164e+08	1.26377e+08	2.74926e+08	2.19344e+08	1.92318e+08	3.01073e+08	3.08147e+08	1.7989e+08	3.42968e+08	3.09762e+08	4.54415e+08	1.70425e+08	1.8173e+08	1.32881e+08	1.40903	0.0229398	0.00351854	8.15722	8.35634	0.199121
AC-TYR(AC)-OH	265.095	2.989	1.7852e+06	2.15856e+06	1.89319e+06	2.02835e+06	1.47111e+06	1.03298e+06	1.06337e+06	769783	2.56188e+06	1.83717e+06	1.61006e+06	1.47596e+06	1.5385e+06	1.34378e+06	2.88072e+06	564125	784110	1.01577e+07	1.02148e+07	2.30966e+06	2.18949e+06	1.6912e+06	1.47917e+06	686964	627818	3.51569e+06	2.94765e+06	1.79007e+06	2.50138e+06	2.61306e+06	5.17482e+06	1.04601	0.510574	0.328667	6.18779	6.29475	0.106963
Aceclidine	169.11	4.16	279481	368173	900129	986916	625372	1.0288e+06	238224	857721	219810	353500	466191	58072.8	863007	789831	257862	408434	63935.2	138880	188920	58381	59410.5	292205	54399.1	53597.2	401646	52622.7	53368.3	305321	832050	684721	522440	2.05232	0.00734917	0.000794384	5.65974	5.08963	-0.57011
Acetic acid, [1,4,7,10-tetraazacyclododecane-1,7-diyl]bis	288.18	0.783	3.87929e+07	4.34265e+07	5.7244e+07	3.77694e+07	1.96577e+07	1.28759e+07	1.86996e+07	1.88499e+07	1.74561e+07	2.47188e+07	4.74024e+07	1.01468e+08	2.68153e+07	6.9333e+07	3.16028e+07	4.50631e+07	3.95365e+07	2.50125e+07	1.43713e+07	9.20753e+07	3.20126e+07	5.3345e+07	4.21984e+07	9.18546e+07	4.9043e+07	3.76993e+07	6.51471e+07	1.43097e+08	3.54134e+07	3.7482e+07	3.74302e+07	0.704914	0.305669	0.149881	7.50702	7.66626	0.159238
Acetohydroxybutyrate	145.05	0.578	7.89398e+07	7.25809e+07	7.90389e+07	9.24917e+07	7.92192e+07	6.64841e+07	7.87343e+07	5.09212e+07	9.42443e+07	1.12872e+08	81927490	7.29992e+07	8.12391e+07	9.17386e+07	108666335	6.80897e+07	8.93229e+07	8.31023e+07	8.64373e+07	6.65219e+07	6.71579e+07	8.25716e+07	8.84926e+07	5.55328e+07	5.62429e+07	6.55281e+07	5.35503e+07	9.8931e+07	7.19676e+07	8.64343e+07	5.90767e+07	0.172823	0.753811	0.602685	7.90161	7.87324	-0.0283706
Acetone peroxide	108.042	7.82	9344.47	12513.8	6769.97	6309.82	3183.78	1911.32	4562.9	3961.47	7474.84	2777.39	2280.57	5112.76	3874.65	3192.34	1837.79	4571.36	9195.9	3751.75	1939.34	335663	3804.2	2994.97	1083.19	2373.52	4281.59	5995.18	2734.78	4892.08	2448.95	4734.72	2926.53	0.427726	0.510574	0.328667	3.6583	3.66274	0.00443599
Acetonecyanohydrin	85.0527	0.978	9.30555e+07	1.46027e+07	1.42071e+08	1.29852e+07	6.61421e+07	5.09249e+07	6.34024e+07	3.57008e+07	6.84607e+07	6.08461e+07	9.30555e+07	8.39306e+07	6.5796e+07	1.25002e+08	9.28741e+07	8.80273e+07	110476146	4.4086e+07	4.32874e+07	138912675	1.26755e+08	9.00761e+07	8.31581e+07	1.75065e+08	1.30488e+08	180229977	6.83369e+06	1.721e+08	1.12949e+08	9.57747e+07	7.0983e+07	1.0516	0.18653	0.0690475	7.76491	7.93155	0.166638
Acetoneoxime	73.053	7.756	1.38807e+06	171314	295016	1.97055e+06	145597	176046	2.23865e+06	2.69182e+06	688308	439206	1.7448e+06	146927	182354	88257.5	138173	227828	141614	4.821e+06	106005	4.46228e+06	191572	133222	164016	104008	227550	204524	156763	248914	337661	1.49746e+06	682246	0.0222336	0.363454	0.193579	5.67324	5.4218	-0.251449
Acetyl-L-carnitine	203.115	1.969	3.02561e+06	2.85489e+06	5.268e+06	6.95293e+06	2.75866e+06	3.13262e+06	3.85207e+06	2.31451e+06	3.76382e+06	7.69971e+06	4.46323e+06	3.02641e+06	3.30718e+06	7.66229e+06	5.29701e+06	2.47032e+06	3.49031e+06	6.83618e+06	7.02712e+06	3.03847e+06	4.5396e+06	3.3166e+06	2.7197e+06	3.59864e+06	2.9651e+06	6.40374e+06	7.35219e+06	6.72941e+06	6.09226e+06	5.69003e+06	4.73678e+06	0.507661	0.772803	0.634669	6.59882	6.64037	0.041547
Actisomide	369.277	5.723	71075.4	82590	82663.3	85180	82203.6	79903.1	1.59266e+06	5.15823e+06	68990.5	1.96276e+06	102478	63212.6	70774.5	66024.9	65813.2	1.69307e+06	1.23773e+06	1.0574e+06	1.60907e+06	602850	511936	354015	60127.8	58694	203803	60846	62702.8	59517.5	414687	332974	86373.7	0.218048	0.859657	0.768812	5.2115	5.40157	0.190062
Adaprolol	429.287	3.973	482299	517229	2.09321e+07	1.86967e+07	1.25594e+06	953420	774132	520234	258436	1.87981e+07	1.88325e+07	420463	427708	166449	293905	281195	282692	1.39642e+06	1.45785e+06	582444	753492	969533	1.04957e+06	350912	265283	432252	334257	249034	3.97366e+06	3.17502e+06	5.28092e+06	1.06136	0.363454	0.193579	6.15074	5.70372	-0.447016
Adenine	135.055	2.0288	3.17855e+06	2.50123e+06	4.18313e+06	3.32084e+06	4.05754e+06	2.42917e+06	755974	787669	1.29571e+06	2.723e+06	3.82701e+06	3.89258e+06	4.01591e+06	1.58346e+06	2.04872e+06	1.01051e+06	1.28973e+06	1.11489e+06	1.01725e+06	2.24361e+06	4.02739e+06	953661	959086	852116	1.17209e+06	5.54696e+06	3.00802e+06	2.173e+06	4.02031e+06	2.73857e+06	1.75913e+06	0.86122	0.22726	0.0938681	6.38112	6.21123	-0.169892
Adenosine	267.096	0.872	1.48608e+07	5.9752e+06	2.43827e+07	8.7005e+06	2.82963e+07	2.39088e+06	867341	424457	1.63387e+06	6.66446e+06	1.86375e+07	1.61701e+07	2.33131e+07	2.07723e+06	1.36005e+06	947754	1.30678e+06	543853	406523	1.05928e+07	1.42848e+07	362765	866471	829893	1.05502e+06	2.00286e+07	7.8327e+06	5.114e+06	1.56225e+07	8.58097e+06	363479	1.0268	0.100148	0.0273955	6.77661	6.29249	-0.484115
AF4878000	192.078	3.73433	1.18884e+06	1.41866e+06	1.62604e+07	1.23688e+07	1.04826e+06	745531	954642	634756	941089	9.53836e+06	1.08529e+07	3.2209e+06	2.83509e+06	892324	1.02724e+06	372961	823337	1.87187e+06	1.32223e+06	977894	1.16571e+06	1.01469e+06	1.10141e+06	846654	787562	1.00573e+06	911427	1.21023e+06	2.22795e+06	2.26904e+06	2.3337e+06	1.15046	0.257718	0.113919	6.36468	5.99048	-0.374203
aflatoxinB2	314.078	4.194	65104.3	65079.7	79714	77369.7	66394.5	64615.9	66023.2	63602.2	64825.8	74571.3	70393.2	58352.2	58952.2	57967.7	64155.4	68322.6	65287.7	64855.4	65463.5	60351.3	62851.8	63189.3	67442.1	57866	58733.8	62867	59689.8	60442.6	281726	250542	4.81224e+06	0.86615	0.305669	0.149881	4.82174	4.79858	-0.0231618
AflatoxinG	328.058	3.15	221453	233910	235599	232803	226744	186013	532991	339454	229010	570573	238217	225541	203395	165560	223829	1.90579e+06	1.04858e+06	548501	766252	575660	513755	753317	231637	169713	316658	207325	227992	191814	3.62445e+06	3.4691e+06	3.70944e+07	1.14947	0.325924	0.163552	5.40784	5.61961	0.211777
Afrormosin	298.083	3.656	79391.2	79546.2	81938.2	81852.2	75915.9	77171.2	82793.5	76080	74691.4	86984.1	74485.9	82039.7	78977.3	62298.1	77857.7	87273	76470.6	86793.2	80917.4	76303.2	78928.2	73385.8	72237.9	64143	69797.3	67276.9	72549.6	64883.3	3.9676e+06	3.38149e+06	1.19608e+08	0.605184	0.289522	0.137068	4.89177	4.87271	-0.0190552
AG4375000	99.0325	12.0414	2.31723e+06	2.42252e+06	2.37298e+06	2.31273e+06	2.20249e+06	2.53198e+06	2.14273e+06	2.58812e+06	2.15762e+06	1.90057e+06	1.98682e+06	1.96827e+06	2.20338e+06	2.01185e+06	2.14574e+06	2.32944e+06	2.17374e+06	2.31306e+06	1.66274e+06	1.95728e+06	1.9946e+06	1.87154e+06	1.85036e+06	1.8591e+06	2.0161e+06	2.02216e+06	1.76019e+06	1.93548e+06	2.17853e+06	2.29228e+06	3.18633e+06	1.60235	0.0520886	0.0106002	6.34506	6.29743	-0.047627
ala-asp-leu-phe	464.227	2.908	304609	211805	216510	223639	153908	142616	199899	134294	163011	161897	228236	209779	280298	144903	161562	137973	140859	3.52622e+06	3.52781e+06	552178	510034	233333	344688	149676	162209	174507	174860	228195	247261	246238	741749	1.01003	0.537078	0.35189	5.28395	5.51249	0.228539
ala-pro-phe-pro	430.22	4.091	2.75313e+06	3.06772e+06	3.17872e+06	4.01143e+06	405281	247887	2.02713e+06	1.17516e+06	1.30174e+06	3.62501e+06	3.73558e+06	164352	126617	558236	1.37978e+06	1.02601e+06	1.30856e+06	647093	534278	1.58928e+06	1.78354e+06	2.73577e+06	2.53441e+06	1.38306e+06	1.12975e+06	1.23553e+06	1.1209e+06	702284	2.46781e+06	2.35621e+06	1.87823e+06	0.608494	0.753811	0.602685	6.0516	6.09155	0.0399446
Ala-Pro(Alanyl-Proline)	186.1	0.688	975916	905027	1.1207e+06	886224	1.34995e+06	1.12813e+06	1.57412e+07	1.59605e+07	1.09526e+06	2.9229e+07	2.56828e+06	1.44104e+06	1.48188e+06	1.82219e+06	1.35944e+06	5.37832e+07	3.2499e+07	1.97555e+07	3.22638e+07	2.9535e+07	1.43515e+07	4.50451e+07	2.75661e+06	1.86651e+06	1.195e+07	1.71602e+06	4.58773e+06	2.10935e+06	7.24619e+06	8.41488e+06	1.30155e+06	1.23298	0.0152907	0.00207754	6.35935	6.96216	0.602806
Ala-Tyr(Alanyltyrosine)	252.111	1.303	1.48833e+07	9.18042e+06	1.60611e+07	1.17994e+07	7.71881e+06	3.8179e+06	1.60235e+07	6.47247e+06	1.01984e+07	7.11877e+06	8.45709e+06	3.6599e+06	7.23816e+06	4.94004e+06	6.52106e+06	1.10642e+07	6.7272e+06	2.43741e+07	2.50745e+07	7.71139e+06	8.60999e+06	7.35681e+06	1.28414e+07	5.11824e+06	6.2352e+06	5.69816e+06	8.77444e+06	8.88018e+06	2.13966e+07	1.72339e+07	4.38333e+07	0.575054	0.93468	0.874287	6.91453	6.95864	0.0441164
albaflavenone	218.167	4.82333	3.96872e+06	4.84728e+06	3.8444e+06	4.34257e+06	4.04027e+06	4.17579e+06	3.59613e+06	3.87635e+06	4.55176e+06	4.64978e+06	4.4851e+06	2.75916e+06	3.11245e+06	3.27883e+06	3.80391e+06	2.11433e+07	7.32889e+06	4.28672e+06	6.13098e+06	4.40994e+06	4.04297e+06	6.12877e+06	2.86278e+06	2.32516e+06	2.78952e+06	2.47047e+06	2.49476e+06	3.40636e+06	5.54752e+06	4.42027e+06	4.27611e+06	0.618281	0.886597	0.803613	6.59322	6.62996	0.03674
Alliin	177.045	2.062	5.0771e+06	5.52362e+06	6.54303e+06	7.74924e+06	3.97923e+06	3.33272e+06	5.43415e+06	3.1215e+06	2.97171e+06	8.36406e+06	7.03517e+06	5.01798e+06	3.78109e+06	6.0918e+06	3.72566e+06	2.80456e+06	3.85574e+06	7.95265e+06	7.20373e+06	3.00966e+06	4.91505e+06	3.11602e+06	6.15279e+06	3.96805e+06	2.76124e+06	7.74725e+06	7.99227e+06	4.81164e+06	5.53941e+06	5.6698e+06	512202	0.0463934	0.675667	0.511239	6.70075	6.66641	-0.0343433
allopurinol	136.038	0.853333	1.31231e+08	1.22787e+08	1.20737e+08	8.39817e+07	6.59486e+07	4.55708e+07	5.67861e+07	3.75057e+07	6.21516e+07	8.33861e+07	1.1737e+08	6.12177e+07	5.88666e+07	6.2354e+07	4.78599e+07	7.75107e+07	5.62737e+07	8.58996e+07	89499336	1.26475e+08	1.13871e+08	6.2451e+07	6.98099e+07	7.77937e+07	6.22795e+07	1.19176e+08	8.61989e+07	1.18755e+08	8.80046e+07	9.07001e+07	4.14062e+07	0.39414	0.612772	0.427387	7.86823	7.9125	0.0442713
Allyl sulfone	146.04	1.138	1.69991e+07	1.58278e+07	2.57959e+07	1.69338e+07	1.6355e+07	1.14158e+07	1.48344e+07	9.82691e+06	7.04378e+06	1.47018e+07	1.87978e+07	7.84856e+06	1.31518e+07	3.29803e+06	3.80218e+06	6.23771e+06	6.73957e+06	8.17197e+06	10885176	9.80993e+06	1.296e+07	9.98579e+06	2.04742e+07	1.31911e+06	6.89971e+06	5.82131e+06	2.35274e+06	5.6073e+06	1.24861e+07	1.80523e+07	2.07817e+07	1.40295	0.0298661	0.00490555	7.09474	6.81516	-0.279581
allylcysteine	161.051	1.93633	1.59793e+07	9.37086e+06	9.47549e+06	8.69378e+06	7.40759e+06	9.34066e+06	1.02712e+07	6.76283e+06	5.14493e+06	8.61503e+06	7.28046e+06	9.68571e+06	7.82229e+06	9.54195e+06	4.18921e+06	4.86143e+06	5.08654e+06	9.03414e+06	4.22334e+06	6.90307e+06	6.40825e+06	4.86442e+06	1.18083e+07	2.88817e+06	5.63831e+06	1.19846e+07	6.82434e+06	6.4143e+06	1.43961e+07	1.08107e+07	5.0755e+06	1.09776	0.0377265	0.00674339	6.93863	6.78096	-0.15767
alpha-Curcumene	202.172	5.6915	124727	123797	129950	164782	114882	127602	818672	1.01734e+06	162739	1.25222e+06	159965	79416	69335.3	57833.4	119509	1.06391e+07	3.52841e+06	758268	1.28765e+06	960661	824412	802593	111608	55977.4	392653	70029	92650.7	99922.2	639594	485514	115037	0.816847	0.652127	0.482401	5.25873	5.61759	0.358853
alpha-L-Arabinose	150.052	0.664	6.23668e+07	7.15361e+07	6.72439e+07	8.00787e+07	7.8534e+07	6.39725e+07	9.19019e+07	5.82686e+07	7.21815e+07	7.59232e+07	8.2967e+07	4.80174e+07	5.29421e+07	4.76609e+07	6.96426e+07	1.61858e+07	4.90523e+07	8.26631e+07	7.94009e+07	3.95472e+07	5.2018e+07	1.02263e+08	9.21451e+07	5.00448e+07	5.98359e+07	8.65513e+07	6.47373e+07	5.54581e+07	8.41213e+07	8.76625e+07	9.04219e+07	0.149835	0.838804	0.73446	7.82511	7.77257	-0.0525394
alpha-Ribazole	278.126	2.666	1.47859e+06	1.8365e+06	5.39706e+06	3.83267e+06	1.39949e+06	964916	374360	338988	1.98874e+06	1.79741e+06	3.43241e+06	1.69104e+06	1.68485e+06	3.02476e+06	2.08212e+06	211794	291191	1.24212e+06	510117	1.37074e+06	1.83192e+06	266768	1.57803e+06	2.34828e+06	1.01302e+06	2.96101e+06	2.80984e+06	5.92171e+06	2.51412e+06	2.17873e+06	1.28111e+06	0.350746	0.557078	0.376095	6.21483	6.07168	-0.143156
alpha_beta-Didehydrotryptophan	202.074	2.129	2.38398e+06	2.86476e+06	2.77408e+06	2.45074e+06	2.41684e+06	1.66377e+06	1.95613e+06	1.08798e+06	3.49622e+06	2.45783e+06	2.38135e+06	2.56163e+06	2.73409e+06	3.07707e+06	4.42371e+06	1.2716e+06	1.98855e+06	2.95491e+06	2.72465e+06	2.78411e+06	3.30267e+06	2.11658e+06	2.45384e+06	2.51902e+06	2.14228e+06	4.75049e+06	3.50682e+06	3.83437e+06	2.85717e+06	2.56148e+06	3.07387e+06	0.908598	0.384225	0.209978	6.37454	6.44079	0.0662433
Alphenal	244.085	3.251	927962	924986	1.19389e+06	1.23661e+06	254491	144995	4.28727e+06	2.59559e+06	759095	796766	1.045e+06	1.21054e+06	1.05004e+06	615476	724433	709821	448313	292619	329698	653683	567125	3.76306e+06	4.95929e+06	867473	668627	765747	617508	662335	1.62128e+06	1.55263e+06	2.07147e+06	0.0906588	0.24386	0.103523	5.95789	5.88903	-0.0688605
Amide C18	283.287	7.812	221115	461531	750189	293166	102375	451216	325869	1.94693e+06	220157	121410	554233	128144	1.2906e+06	358950	120298	2.15916e+06	634113	229979	283528	306484	112257	197060	73011.8	99677.1	210054	95562.8	169566	158984	371669	147028	153124	0.636516	0.149749	0.0497355	5.55445	5.31839	-0.236055
AMIDINOPROLINE	157.085	0.791	527156	763985	1.96943e+06	2.08999e+06	893513	1.2122e+06	2.96225e+06	2.14756e+06	1.29971e+06	3.05876e+06	1.6004e+06	1.23678e+06	755243	434547	1.71923e+06	618315	788229	1.56697e+06	2.64733e+06	422099	494845	2.84481e+06	1.63846e+06	460430	1.15322e+06	519834	624838	428913	1.70683e+06	2.13165e+06	2.06339e+06	0.478902	0.305669	0.149881	6.10498	5.95704	-0.147948
aminoazobenzene	121.064	10.1883	5.71266e+06	6.14807e+06	8.05294e+06	5.38563e+06	6.39064e+06	8.01335e+06	6.15215e+06	7.23845e+06	6.20625e+06	5.72815e+06	4.73337e+06	5.32906e+06	5.65201e+06	4.66785e+06	6.34759e+06	4.7857e+06	4.80975e+06	5.32502e+06	5.63574e+06	5.8954e+06	5.76689e+06	4.05652e+06	5.52719e+06	5.36582e+06	5.39624e+06	4.89225e+06	4.3423e+06	5.16094e+06	7.65636e+06	6.68517e+06	9.30767e+06	1.488	0.0920506	0.0241244	6.77963	6.71612	-0.0635025
Aminoethanesulfonylpiperidine	192.093	2.317	182958	192594	362088	270803	1.08192e+06	802432	1.80651e+07	1.4299e+07	337870	240822	248889	8.01005e+06	6.70136e+06	494374	437567	4.59638e+06	3.88482e+06	4.40243e+06	3.8778e+06	2.48012e+06	2.576e+06	1.33822e+07	1.66196e+07	4.41329e+06	3.95451e+06	1.06211e+06	900981	524187	4.29449e+06	3.89654e+06	3.47698e+06	0.184498	0.18653	0.0690475	5.97282	6.44428	0.471456
Aminomalonate	117.008	0.681	1.59281e+07	1.49837e+07	1.97614e+06	9.33721e+06	2.95517e+06	4.83649e+06	2.54787e+07	2.73858e+07	432125	1.97067e+07	7.87601e+06	1.42341e+07	1.45051e+07	9.14705e+06	648726	8.14244e+07	4.18564e+07	1.44618e+07	2.99555e+07	2.03648e+07	2.55896e+07	2.23869e+07	8.90194e+06	1.25719e+07	2.48353e+07	8.24644e+06	1.2643e+07	8.37561e+06	2.6254e+07	1.72629e+07	527606	0.908573	0.325924	0.163552	6.91038	7.17381	0.263429
AMOZ	201.111	1.576	1.46754e+06	2.22971e+06	1.27382e+06	1.18965e+06	2.40307e+06	712662	569665	361754	6.64593e+06	873659	1.24181e+06	1.51454e+06	966158	2.13157e+06	3.23756e+06	1.18638e+06	1.71842e+06	1.37806e+06	9.45875e+06	742043	797403	3.59534e+06	656903	1.86478e+06	1.63113e+06	2.26649e+06	2.09937e+06	2.4949e+06	1.98848e+06	1.79756e+06	2.0666e+07	0.853759	0.384225	0.209978	6.11393	6.25983	0.1459
Amphetamine	135.105	13.673	2.88086e+08	3.1849e+08	2.97886e+08	2.10157e+08	3.1172e+08	2.6317e+08	1.93144e+08	1.64782e+08	5.47178e+07	1.14402e+08	2.52906e+08	1.74908e+08	2.88493e+08	1.73268e+08	3.60216e+08	1.96379e+08	3.09433e+08	1.08679e+08	3.39726e+08	2.89867e+08	1.75405e+08	1.7795e+08	5.61744e+07	2.98095e+08	2.87465e+08	190833789	1.78883e+08	2.97098e+08	1.12792e+08	2.05083e+08	4.2255e+08	0.140967	0.727901	0.57142	8.30837	8.32519	0.0168182
Anatabine	160.1	13.692	2.06959e+07	1.69282e+07	1.98618e+07	1.92699e+07	9.99937e+06	1.87791e+07	2.05606e+07	1.4861e+07	6.80419e+06	2.01008e+07	1.11468e+07	1.69192e+07	1.68611e+07	1.11947e+07	2.31789e+07	1.98949e+07	1.58408e+07	5.54912e+07	1.97844e+07	1.5191e+07	1.45324e+07	1.84947e+07	2.54047e+07	2.07176e+07	2.29959e+07	1.95375e+07	1.25265e+07	1.85085e+07	2.26998e+07	2.37498e+07	2.25785e+07	0.835949	0.22726	0.0938681	7.18382	7.30386	0.12004
Ancymidol	256.121	3.46925	7.62696e+06	1.08352e+07	6.94717e+06	6.38887e+06	1.41325e+07	1.25367e+07	7.06486e+06	4.82868e+06	5.02288e+06	3.99258e+06	6.21641e+06	3.24352e+07	2.5489e+07	6.59473e+06	7.14241e+06	2.31395e+06	3.08617e+06	9.26349e+06	4.42904e+06	7.17193e+06	7.15752e+06	2.32678e+06	1.06401e+07	5.4199e+06	5.63051e+06	8.87246e+06	7.50366e+06	7.98585e+06	8.04609e+06	7.982e+06	590940	0.988981	0.485589	0.306426	6.94129	6.75964	-0.181649
Androstadienone	270.198	4.095	6.80287e+06	6.66928e+06	5.09569e+06	3.99368e+06	1.19874e+07	9.88748e+06	1.20835e+07	9.24058e+06	4.27499e+06	4.46233e+06	4.32812e+06	6.41195e+06	6.49301e+06	664201	4.32874e+06	6.19616e+06	7.63574e+06	2.20907e+07	2.15052e+07	5.91236e+06	5.99126e+06	1.10891e+07	1.16243e+07	6.84216e+06	6.15498e+06	2.17182e+06	2.10242e+06	696364	8.22876e+06	7.11265e+06	2.48293e+06	0.505934	0.909651	0.83879	6.74611	6.7696	0.0234891
Androsterone sulfate	370.181	4.543	2.84142e+07	2.80042e+07	2.7282e+07	3.44866e+07	6.17729e+07	5.63124e+07	5.31953e+07	5.11923e+07	4.68746e+07	2.76657e+07	3.21665e+07	3.78646e+07	3.80517e+07	2.00651e+07	4.43356e+07	4.7578e+07	4.78909e+07	1.1003e+08	1.07598e+08	5.87507e+07	5.78033e+07	5.57568e+07	6.54283e+07	4.50721e+07	4.33825e+07	1.87884e+07	2.23071e+07	1.72499e+07	4.92245e+07	4.86634e+07	3.29953e+07	0.935792	0.344573	0.178112	7.56658	7.66579	0.0992145
Aniracetam	219.089	3.768	117687	138275	138182	131517	4.99769e+06	4.57019e+06	149788	170368	131429	129727	125766	145003	128490	112693	119002	113294	113341	131998	127880	181017	140848	162472	115654	113230	113376	111157	113709	108181	244992	196266	121206	0.917116	0.100148	0.0273955	5.34928	5.09545	-0.253829
Anisole	108.058	0.956	3.35951e+07	1.90448e+07	7.18565e+07	4.02484e+07	2.98449e+07	1.01773e+07	2.44291e+07	8.1255e+06	6.68345e+07	3.75551e+07	6.05994e+07	2.44776e+07	3.67361e+07	2.26419e+07	3.62405e+07	2.43185e+07	2.48873e+07	8.3467e+06	5.20892e+07	3.62975e+07	4.20937e+07	1.23937e+07	2.32403e+07	1.24895e+06	2.34179e+07	7.31667e+07	3.52623e+07	4.55982e+07	5.18956e+07	3.82183e+07	4.24302e+07	0.0325676	0.886597	0.803613	7.46703	7.36854	-0.0984906
Antalarmin	378.277	6.534	9.27706e+06	1.09074e+07	6.97992e+06	6.99244e+06	9.60835e+06	8.50102e+06	8.96536e+06	3.96831e+06	1.24966e+07	5.98193e+06	5.46117e+06	4.15126e+06	4.42756e+06	3.87878e+06	1.13432e+07	6.28534e+06	7.16413e+06	9.58502e+06	7.2695e+06	6.6542e+06	1.12037e+07	8.862e+06	9.90724e+06	8.54611e+06	6.40915e+06	7.57479e+06	4.32164e+06	7.09417e+06	7.42323e+06	6.45634e+06	7.26608e+06	0.526324	0.510574	0.328667	6.83006	6.89084	0.0607782
Antidipsin	313.135	4.493	4.36368e+06	4.6825e+06	1.57739e+06	1.59296e+06	5.16445e+06	3.64921e+06	2.79815e+06	1.82273e+06	2.8116e+06	1.52056e+06	1.70852e+06	3.2131e+06	2.5799e+06	3.39467e+06	2.74256e+06	2.15611e+06	2.49953e+06	2.89906e+06	2.68262e+06	1.90368e+06	1.76299e+06	2.57398e+06	3.76366e+06	2.39022e+06	2.63141e+06	3.66995e+06	3.31312e+06	4.36595e+06	3.50313e+06	3.35037e+06	5.58416e+06	0.0915002	1	1	6.42901	6.43544	0.00642621
Apratastat	414.091	3.718	76470.7	72817.7	8.68775e+06	7.83396e+06	88261.3	76257.2	79983	76349	79276.3	5.92404e+06	5.72665e+06	67652.7	67380.3	66987.1	82181.1	84451.4	76382.7	76878.2	78761.2	72177.9	73147	77780.1	84025.8	66673.1	66302.1	75502	74755.7	68633.3	1.16016e+06	1.09957e+06	114230	1.08763	0.425485	0.24563	5.43621	4.877	-0.559211
apronalide	184.121	1.891	8.87021e+07	9.56145e+07	2.29163e+08	2.08064e+08	1.3466e+08	1.00939e+08	7.63353e+07	1.0707e+08	7.68118e+07	1.89374e+08	9.41667e+07	1.21259e+08	2.33418e+08	225769956	1.41466e+08	1.25548e+08	5.30851e+07	4.38413e+08	1.96825e+08	5.26584e+07	7.86258e+07	165895098	3.64539e+08	1.25173e+08	2.0797e+08	4.12687e+08	159485424	145555880	2.3173e+08	3.84638e+08	3.34103e+08	0.673032	0.612772	0.427387	8.1139	8.19328	0.0793744
Arachidonic acid	304.24	7.147	3.26491e+08	3.06136e+08	4.21221e+08	3.83321e+08	3.27079e+08	2.77626e+08	250305624	2.5622e+08	2.46828e+08	3.85557e+08	4.30428e+08	249221143	2.10469e+08	2.42662e+08	2.48244e+08	2.8588e+08	2.93501e+08	2.55874e+08	2.11635e+08	2.82332e+08	2.55285e+08	1.79926e+08	2.35018e+08	2.44399e+08	2.28175e+08	3.01598e+08	3.22857e+08	2.80911e+08	3.30705e+08	3.31123e+08	3.25567e+08	1.02872	0.22726	0.0938681	8.47787	8.40855	-0.0693265
ARECOLINE	155.095	2.128	187689	371650	1.01526e+06	207888	617288	179590	842014	102117	376626	179114	189340	728133	210275	216859	467874	688155	710968	243923	448082	803157	774825	157045	172026	763030	697526	385546	293790	476148	333689	938450	2.67159e+06	0.727976	0.363454	0.193579	5.4839	5.6487	0.164802
ARG-PHE	321.179	1.025	399789	357215	674192	479329	1.03797e+06	307928	524354	204105	738059	438379	471811	301019	406122	382952	610649	343584	389516	502512	636247	391023	433180	335568	361027	349420	325556	990422	617547	428656	1.01665e+06	827723	800555	0.311308	0.975396	0.945946	5.6466	5.65742	0.0108208
Arg-Phe-Ala	392.216	2.873	1.15589e+06	2.15629e+06	1.5563e+06	1.71963e+06	461652	248578	941997	184086	1.04348e+06	1.72074e+06	1.62215e+06	541491	1.15844e+06	1.04966e+06	1.02114e+06	642272	1.00779e+06	1.21969e+06	1.68949e+06	1.11814e+06	1.25311e+06	597937	451775	720209	1.1272e+06	820967	956240	1.24609e+06	1.34654e+06	1.4234e+06	1.33705e+06	0.202469	0.727901	0.57142	5.95756	5.9723	0.014739
AS8925000	212.104	3.3955	3.3853e+07	3.05637e+07	2.79518e+07	2.75199e+07	2.60348e+07	1.92291e+07	2.49615e+07	1.38961e+07	2.49781e+07	2.58611e+07	2.75297e+07	9.08987e+07	7.94145e+07	3.00244e+07	3.05601e+07	1.7694e+07	2.22159e+07	4.71323e+07	4.27776e+07	2.81164e+07	2.94746e+07	3.15419e+07	3.31958e+07	2.28317e+07	2.24193e+07	3.12377e+07	2.79348e+07	3.36001e+07	3.03508e+07	3.17265e+07	5.10134e+07	0.294398	0.727901	0.57142	7.48046	7.46421	-0.0162566
asp-gly-lys	318.153	0.587	1.531e+06	756875	172074	839694	987989	965092	95549.7	56239.5	1.382e+06	131272	73914.4	65035.6	1.12799e+06	200918	1.57074e+06	70775.9	73547.7	120788	77177.6	62851.1	63474.8	68074.4	157575	54829.3	57140.4	404009	66517.2	74218.3	422168	502636	341348	1.16036	0.0756784	0.018554	5.51638	5.02209	-0.49429
asp-leu-leu-phe	506.273	3.847	3.07647e+06	3.29301e+06	1.48894e+06	1.03597e+06	695722	538908	1.17714e+06	673489	3.52572e+06	1.33077e+06	1.14787e+06	1.55069e+06	1.48736e+06	2.92692e+06	1.29191e+07	6.14261e+06	7.56374e+06	17759536	1.81004e+07	1.56182e+06	1.48423e+06	1.15465e+06	1.51527e+06	6.50793e+06	5.72387e+06	980750	710930	2.64091e+06	3.82165e+06	5.53847e+06	5.1566e+06	1.36716	0.108621	0.0310252	6.15911	6.55213	0.393015
Aspartyl-Phenylalanine	280.106	2.497	981839	1.22091e+06	563999	695175	612885	403958	510589	350920	580850	673528	620106	829270	631895	901212	1.37584e+06	571062	681984	6.63943e+06	6.45395e+06	696516	910252	569421	587206	678825	506004	2.43193e+06	1.89834e+06	1.17377e+06	1.23578e+06	1.22809e+06	4.29255e+06	1.20175	0.18653	0.0690475	5.81272	6.06837	0.255641
aspergillic acid	224.152	2.443	100583	211461	222955	221838	140935	239399	225324	120403	925413	146885	93272.1	85727.8	336171	213754	973250	156917	108395	99965.5	430417	124635	171924	2.05473e+06	121423	87849.6	85843.2	96910.8	89871.7	448165	132145	292816	4.93452e+06	0.423672	0.700919	0.540927	5.27688	5.28925	0.0123788
Atipamezole	212.131	13.71	6.42845e+06	5.80027e+06	6.59422e+06	7.00813e+06	6.97278e+06	5.39499e+06	2.26954e+06	5.16111e+06	4.35799e+06	4.80606e+06	4.79633e+06	6.27261e+06	4.8184e+06	5.52426e+06	7.31277e+06	1.98849e+06	5.89998e+06	5.33528e+06	5.59131e+06	6.04132e+06	6.55e+06	6.53969e+06	7.11426e+06	6.3471e+06	6.0433e+06	6.432e+06	5.60084e+06	6.35115e+06	3.57684e+06	7.34875e+06	9.5393e+06	0.205466	0.305669	0.149881	6.72179	6.75832	0.0365342
Avapro	428.232	4.287	61763.3	64815.4	115159	73533.9	75212.9	62526.9	63106.8	59905.5	60489.3	70296.8	66232.6	57394.2	54817.1	55169.9	66852.1	70807.2	66294.4	71992.2	72814.5	61686.8	59202.3	60339.9	60508.2	57943.1	56307.7	57492.7	57491.4	55185	3.87385e+07	2.86843e+07	80764.2	0.513429	0.675667	0.511239	4.81923	4.79398	-0.0252528
Azelaic acid	188.104	3.311	3.38186e+07	3.52892e+07	5.38856e+07	4.59256e+07	3.90713e+07	3.26687e+07	2.82003e+07	2.56503e+07	1.09225e+08	2.89033e+07	4.43449e+07	2.51227e+07	4.19764e+07	6.6787e+07	1.09034e+08	1.91509e+07	1.82636e+07	3.02784e+07	2.89022e+07	2.19173e+07	2.46847e+07	2.7971e+07	3.11817e+07	2.16838e+07	2.17202e+07	2.40754e+07	2.41991e+07	7.29355e+07	4.02703e+07	4.21326e+06	1.32946e+08	0.41055	0.0335926	0.00576106	7.60211	7.46418	-0.137929
Azelaicacid	188.104	2.857	5.47454e+06	6.43536e+06	7.0416e+06	6.50564e+06	5.00041e+06	5.03492e+06	6.69184e+06	4.60393e+06	8.28547e+06	7.08749e+06	4.87822e+06	3.03642e+06	8.15297e+06	4.84836e+06	8.35772e+06	3.31858e+06	4.35676e+06	6.24431e+06	7.58083e+06	2.68932e+06	2.90822e+06	6.05265e+06	4.505e+06	2.59513e+06	4.28361e+06	5.72316e+06	4.46008e+06	2.55054e+06	7.09791e+06	7.15189e+06	7.42176e+06	0.842356	0.118197	0.035045	6.75956	6.63899	-0.120572
Barbituric acid, 5-ethyl-1,3-dimethyl-5-(1-methylbutyl)-	254.162	3.5055	3.2226e+06	2.79108e+06	2.97473e+06	3.07426e+06	2.38564e+06	2.26072e+06	1.83548e+06	1.74699e+06	2.46097e+06	2.57369e+06	2.7524e+06	1.69649e+06	2.32593e+06	1.50658e+06	1.88787e+06	1.02901e+06	1.27255e+06	2.61893e+06	2.07294e+06	2.01384e+06	1.87364e+06	1.49044e+06	1.78341e+06	1.27452e+06	1.39385e+06	1.69624e+06	1.80208e+06	1.34984e+06	2.48089e+06	2.36291e+06	2.9971e+06	1.60338	0.0133197	0.00172931	6.36918	6.21387	-0.155315
Bayer E 39 Soluble	338.149	3.84	2.5124e+06	3.24095e+06	1.77498e+06	2.05151e+06	5.10595e+06	4.71199e+06	3.17763e+06	2.19488e+06	2.65107e+06	2.24269e+06	1.64015e+06	6.32656e+06	3.85145e+06	1.06863e+06	2.60202e+06	2.57462e+06	3.49679e+06	4.57392e+06	6.78713e+06	1.62038e+06	2.25251e+06	3.61417e+06	4.26239e+06	2.90761e+06	2.90856e+06	1.90489e+06	1.64543e+06	1.3385e+06	3.08359e+06	5.00691e+06	4.22942e+06	0.0813081	0.993973	0.981969	6.43582	6.44011	0.00429127
Bendazac	282.1	3.117	6.81085e+06	9.24131e+06	6.2252e+06	5.95814e+06	1.13566e+07	8.79858e+06	7.88255e+06	4.19046e+06	3.30965e+06	5.59661e+06	5.4839e+06	2.08623e+07	1.48613e+07	3.09903e+06	5.43202e+06	1.0076e+06	2.9983e+06	1.12998e+07	4.62853e+06	6.22621e+06	6.43076e+06	2.01734e+06	8.38105e+06	3.39312e+06	2.98001e+06	5.48085e+06	4.65403e+06	3.14175e+06	8.3881e+06	7.68452e+06	896226	1.06181	0.0920506	0.0241244	6.8483	6.61949	-0.228812
Benserazide	257.102	0.93	1.66369e+08	2.2333e+08	1.40643e+08	1.56841e+08	8.21723e+07	6.97883e+07	1.78352e+08	2.92258e+07	2.11831e+08	1.69311e+08	1.24802e+08	2.74395e+07	5.26465e+07	96665888	2.58344e+08	3.54508e+08	4.65709e+08	267503450	1.69343e+08	4.24482e+08	7.77041e+07	1.28023e+08	2.85512e+08	2.40606e+08	3.05527e+08	3.23174e+08	3.82226e+08	2.4104e+08	3.58512e+08	2.95646e+08	1.38838e+08	1.84201	0.00225662	0.000130819	8.01322	8.40768	0.394456
Benzaldehyde	106.042	1.477	4.16917e+07	4.48989e+07	6.636e+07	5.7639e+07	4.77599e+07	3.34755e+07	4.00767e+07	1.64935e+07	7.42572e+07	5.54385e+07	5.45116e+07	7.39879e+07	4.44337e+07	6.05914e+07	6.03488e+07	3.38281e+07	3.75582e+07	6.74218e+07	6.81906e+07	5.89755e+07	6.62476e+07	5.69421e+07	3.78345e+07	4.68018e+07	1.86605e+07	8.53196e+07	9.8547e+07	8.11281e+07	2.6667e+07	1.01057e+08	6.69723e+07	0.874978	0.537078	0.35189	7.68066	7.73196	0.0512974
Benzamidine	120.069	12.6617	761877	855231	471678	535296	642183	606219	418143	1.12787e+06	774760	458128	569769	756948	852789	798573	916404	820939	660236	526370	819687	567755	957385	521583	606373	564064	379043	453895	599413	441006	1.12736e+06	730701	907891	0.504843	0.652127	0.482401	5.8213	5.78396	-0.0373332
Benzenol	94.0423	2.576	656788	874181	4.41418e+06	3.81922e+06	4.49528e+06	2.75289e+06	6.11538e+06	3.48572e+06	961392	3.45643e+06	3.98978e+06	1.11388e+06	928104	586214	1.02709e+06	327488	477375	752409	701922	3.84261e+06	4.69999e+06	6.63999e+06	7.45487e+06	549816	304260	474746	442664	750486	3.20056e+06	3.1787e+06	2.43433e+06	0.496059	0.24386	0.103523	6.30801	6.02151	-0.286501
BENZO-12-CROWN-4	224.104	3.897	2.86318e+06	3.3397e+06	1.73233e+06	1.49584e+06	3.24995e+06	2.28817e+06	2.58988e+06	1.46724e+06	1.57066e+06	1.72893e+06	1.54408e+06	2.2872e+06	2.22648e+06	2.37036e+06	1.73167e+06	522056	522019	4.61808e+06	4.12653e+06	953514	1.01767e+06	3.59365e+06	3.6601e+06	515931	449281	1.07562e+06	947096	2.82756e+06	1.90138e+06	1.9846e+06	3.88421e+06	0.20624	0.425485	0.24563	6.32496	6.1346	-0.190359
Benzoin	212.083	3.655	88526.2	94115.9	92585.6	94512.1	87611.4	89567.9	92320	89472.4	83285.6	96992.8	83056.5	91479.5	92472.9	70968	89092.9	97314.9	87046.4	98553.7	93021.5	87594	88010	82474.3	80549.8	71523.5	77828.4	77144.3	80897.4	72349	110288	203844	6.02575e+06	0.813772	0.22726	0.0938681	4.94854	4.92498	-0.0235622
Benzothiazolone	151.009	3.2475	2.09875e+06	2.75457e+06	3.2346e+06	3.51103e+06	2.13687e+06	2.2313e+06	1.80792e+06	1.75801e+06	2.20867e+06	3.5658e+06	2.46799e+06	1.14977e+06	2.46436e+06	1.63651e+06	2.2461e+06	620244	1.19633e+06	2.1224e+06	1.5508e+06	2.11681e+06	2.19996e+06	747992	1.05871e+06	800301	1.146e+06	1.44775e+06	1.34354e+06	1.16505e+06	2.72552e+06	2.54091e+06	2.17379e+06	1.70222	0.00824916	0.000971368	6.35376	6.11598	-0.237783
Benzoxazole	119.037	2.134	1.52653e+06	1.14596e+06	1.66799e+06	1.71004e+06	1.6796e+06	913815	1.05696e+06	733135	1.5776e+06	1.27936e+06	1.7688e+06	833080	1.01872e+06	904330	992719	950022	1.80777e+06	1.73781e+06	1.54773e+06	2.60201e+06	2.45949e+06	757620	1.80087e+06	712762	843854	2.18626e+06	1.21704e+06	1.64748e+06	1.15523e+06	1.57552e+06	5.05051e+06	0.767682	0.510574	0.328667	6.08651	6.14454	0.0580293
Benzoxazolone	135.032	3.565	312844	426182	807138	964441	658088	661009	737067	252244	695859	997220	913315	499867	668870	886908	952219	900409	439751	2.03399e+06	1.13813e+06	755040	736188	348985	542562	472424	327319	1.09198e+06	1.03728e+06	924882	3.48375e+06	3.34337e+06	389377	0.85584	0.469435	0.285176	5.79986	5.86947	0.0696191
benzyl ?-D-glucoside	270.11	3.785	1.38966e+06	1.1608e+06	1.38553e+06	1.13405e+06	1.06183e+06	711781	1.47935e+06	612628	1.16527e+06	1.03629e+06	1.04424e+06	3.17089e+06	2.81229e+06	887276	1.34672e+06	736358	640144	2.07038e+06	2.36781e+06	797243	775475	1.1984e+06	1.02673e+06	522664	737413	930895	774799	823384	1.35199e+06	1.49747e+06	5.54098e+06	0.45766	0.22726	0.0938681	6.08847	5.98099	-0.10748
Benzyl(2R_3S)-2-methyl-3-hydroxybutanoate	208.109	4.63425	9.94889e+06	9.80117e+06	8.26599e+06	8.51363e+06	6.15268e+06	4.40713e+06	5.35118e+06	3.1566e+06	4.05121e+06	6.51414e+06	6.7166e+06	8.98023e+06	6.87435e+06	4.04128e+06	4.49045e+06	4.22684e+06	4.58499e+06	8.73955e+06	8.942e+06	5.81195e+06	5.74581e+06	6.43041e+06	7.35831e+06	4.87525e+06	4.59712e+06	5.44045e+06	4.27876e+06	4.82857e+06	1.51077e+07	6.78711e+06	1.57966e+07	0.516996	0.557078	0.376095	6.79593	6.74518	-0.0507478
Benzylamine	107.074	13.6915	4.74339e+08	6.57132e+08	4.64038e+08	4.79357e+08	5.52777e+08	4.78871e+08	4.69419e+08	4.08549e+08	5.44698e+08	573905211	4.48589e+08	4.28786e+08	3.86512e+08	4.59943e+08	6.78309e+08	5.52515e+08	106286358	5.46958e+08	465485557	5.96248e+08	4.8507e+08	6.08149e+08	4.85257e+08	4.99476e+08	611287964	5.96884e+08	4.94381e+08	4.2438e+08	5.49146e+08	5.18987e+08	5.72183e+08	0.295227	0.213414	0.0849275	8.68396	8.67998	-0.00397784
Beta-Alanine	89.0481	0.706	2.20503e+08	3.9603e+08	3.97584e+08	3.50205e+08	2.38297e+08	2.33493e+08	471483905	5.024e+08	392109716	2.81053e+08	4.50813e+08	7.02252e+08	3.84352e+08	8.09525e+08	4.25637e+08	3.68247e+08	3.98903e+08	3.69968e+08	3.37825e+08	5.79234e+08	3.82747e+08	5.98318e+08	1021706306	9.30931e+08	6.0551e+08	6.43434e+08	5.71995e+08	1078430859	356093553	4.09619e+08	4.20628e+08	1.05299	0.172674	0.0620417	8.5886	8.74105	0.152443
beta-Aminopropionitrile	70.0531	13.715	1.51971e+07	2.70022e+06	1.50598e+07	1.59634e+07	1.51431e+07	1.58496e+07	3.36245e+06	1.26085e+07	1.55032e+07	1.21523e+07	1.36668e+07	1.58307e+07	1.25243e+07	1.2093e+07	1.73721e+07	1.58563e+07	1.3952e+07	1.49312e+07	14233589	1.54119e+07	1.29118e+07	1.68268e+07	1.73038e+07	1.44618e+07	1.45454e+07	1.54882e+07	1.4689e+07	1.38363e+07	1.91588e+07	1.84994e+07	2.10395e+07	0.822919	0.305669	0.149881	7.05659	7.17829	0.121704
beta-Ionone	192.151	4.648	224783	68269.1	166883	222414	202567	109470	227686	158638	3.69554e+06	198034	266249	74854.6	63914.7	72171.9	3.95375e+06	71204	367596	148138	204118	139711	63153.2	282784	147177	2.74762e+06	148570	62029.8	62779.2	109955	206676	227309	3.79927e+06	0.371809	0.816475	0.700611	5.24908	5.30735	0.0582719
Betrixaban	451.141	3.296	8.0077e+06	2.70525e+07	3.26517e+07	2.73265e+07	1.95668e+07	1.39943e+07	1.79083e+07	7.12076e+06	1.04155e+07	27257318	2.5037e+07	1.74795e+07	1.71954e+07	4.01194e+06	6.12972e+07	4.87865e+06	1.13939e+07	2.92532e+07	3.99376e+07	8.09743e+06	9.95088e+06	1.77732e+07	4.72118e+07	1.96293e+07	5.75892e+07	2.14438e+07	2.02731e+07	1.57106e+07	2.40792e+07	9.71031e+07	2.22902e+07	0.527812	0.537078	0.35189	7.19731	7.3084	0.111097
Betulinicaldehyde	440.365	6.8685	82546.2	84929.8	91511.3	90443.3	87985.3	85768.8	1.96494e+06	1.67062e+06	103485	2.37852e+06	73568.9	57538	79705.6	72713	64007.5	1.64078e+07	6.02828e+06	1.42532e+06	2.9464e+06	2.00594e+06	1.45545e+06	3.42497e+06	82248.4	95935.8	585718	57347.2	66232.8	66045.6	734557	702926	109239	0.930794	0.537078	0.35189	5.20989	5.74921	0.539312
Biguanide	177.101	10.278	306673	310025	647356	622486	396264	230125	353658	610898	182321	215272	344581	263126	314722	138506	358955	327356	280888	138524	235344	176513	189961	166008	204837	179525	395208	182659	431062	371461	382985	636528	307220	1.22926	0.344573	0.178112	5.50489	5.38613	-0.118763
Biocytin	372.177	4.151	4.99859e+06	4.58256e+06	3.179e+06	2.33807e+06	3.55248e+06	3.1112e+06	4.38043e+06	3.71232e+06	1.97036e+06	2.68252e+06	2.58717e+06	1.21033e+07	1.06895e+07	1.46247e+06	3.33721e+06	3.0782e+06	4.01799e+06	7.72233e+06	6.08707e+06	2.09882e+06	1.77955e+06	5.04389e+06	5.1656e+06	3.02576e+06	3.26084e+06	2.1616e+06	1.75381e+06	1.09759e+06	3.24359e+06	4.59653e+06	2.58265e+06	0.436291	0.772803	0.634669	6.56418	6.4921	-0.0720862
bipyrimidine	158.059	11.8171	708336	729066	562694	645597	632347	587565	721811	539630	521709	683202	751252	515227	572481	400361	605107	943166	699857	493301	515309	768997	477987	549041	611205	533608	388606	479573	618052	559216	844402	920984	1.06192e+06	0.241903	0.485589	0.306426	5.78098	5.75957	-0.0214152
Bis(.alpha.-methylbenzyl)amine	225.151	10.127	3.19987e+06	2.95992e+06	3.06171e+06	3.58278e+06	2.49284e+06	2.77974e+06	2.78337e+06	2.95147e+06	2.92364e+06	2.74159e+06	2.99787e+06	2.4621e+06	2.43649e+06	1.97136e+06	3.34606e+06	2.80983e+06	2.63569e+06	2.68208e+06	2.82829e+06	2.83696e+06	2.59507e+06	2.99622e+06	3.4365e+06	2.72855e+06	1.89638e+06	2.77029e+06	2.56939e+06	2.94799e+06	2.46394e+06	3.08836e+06	3.36303e+06	0.197071	0.838804	0.73446	6.44468	6.44211	-0.0025675
bis(1-hydroxy-2,2,6,6-tetramethyl-4-piperidinyl)decandioate	510.366	4.274	146040	203559	2.87337e+06	2.3959e+06	678189	470382	1.1772e+06	560945	385624	2.63058e+06	2.74178e+06	480439	402348	103531	510067	1.05128e+06	1.28109e+06	3.90336e+06	3.48128e+06	271570	328140	1.48972e+06	1.27429e+06	1.25795e+06	1.14558e+06	1.5458e+06	1.26247e+06	110566	1.0498e+06	821129	1.62072e+06	0.521801	0.510574	0.328667	5.81287	5.97794	0.165068
Bis(2-ethyl hexyl)phthalate	388.26	7.309	197395	477447	746359	1.18624e+06	326739	1.07238e+06	153334	2.52138e+06	344647	360122	479473	81926.1	1.08701e+06	767401	182194	56682.9	154042	146999	208493	42951.3	72403.1	148922	71753.1	56368	163099	34896.2	39735.7	42291.7	873213	745365	314563	1.85792	0.00100619	9.72e-06	5.69018	4.92438	-0.7658
Bis(2-ethylhexyl)phthalate	390.276	7.65967	4.71443e+06	3.75975e+06	4.29968e+06	6.81747e+06	5.79861e+06	8.8974e+06	4.66908e+06	7.67315e+06	7.39703e+06	2.75346e+06	3.72012e+06	4.24682e+06	4.87908e+06	4.06442e+06	5.7834e+06	2.77034e+06	4.62586e+06	5.77704e+06	5.02278e+06	1.66938e+06	1.86867e+06	3.73104e+06	7.38302e+06	4.39365e+06	4.80883e+06	2.30398e+06	1.341e+06	2.26249e+06	4.84423e+06	4.94614e+06	7.50552e+06	1.15076	0.22726	0.0938681	6.6991	6.53115	-0.167947
Bis(2-hydroxyethyl) terephthalate	254.079	2.943	1.36828e+07	1.54141e+07	4.23091e+06	4.24278e+06	6.48448e+06	5.737e+06	4.60105e+06	5.15443e+06	9.18171e+06	4.50538e+06	4.10622e+06	3.66958e+06	3.56754e+06	5.91819e+06	1.01793e+07	3.20157e+06	3.63526e+06	1.04499e+07	1.09828e+07	4.34248e+07	3.59531e+07	5.36711e+06	6.11365e+06	2.8205e+06	2.8516e+06	6.63595e+06	7.29361e+06	6.69645e+06	5.71765e+06	6.56585e+06	1.16257e+07	0.626455	0.612772	0.427387	6.76022	6.87565	0.11543
Bis(2-methyl-2-propanyl) N-(4-formylbenzoyl)glutamate	391.198	5.551	7.54021e+06	8.79545e+06	7.19265e+06	6.94584e+06	7.5403e+06	5.19254e+06	1.13291e+06	829076	3.3361e+06	5.62584e+06	6.0703e+06	2.55675e+06	2.43511e+06	2.14246e+06	3.54413e+06	79091.1	69090.3	8.35179e+06	7.10972e+06	4.47161e+06	4.77858e+06	1.23217e+06	1.39257e+06	50468.1	49638.1	4.76841e+06	3.7865e+06	2.36324e+06	4.1588e+06	3.66242e+06	7.54739e+06	0.785997	0.213414	0.0849275	6.59054	6.04671	-0.543834
bis(3-sulfopropyl)-disulfide	309.967	2.231	122703	127203	136416	140246	147240	132650	177076	140554	134189	137817	136984	164244	149705	111583	145701	128247	137980	209884	219278	299313	332519	204288	215820	139274	126585	132685	120607	119303	244236	196722	121542	1.0262	0.485589	0.306426	5.14313	5.23169	0.0885584
bis(tetrazolyl)amine	153.051	0.69	3.12309e+08	4.22368e+08	4.30278e+08	5.46586e+08	3.55627e+08	244890037	1.32021e+08	1.02156e+08	2.56163e+08	1.65519e+08	3.06817e+08	3.31643e+08	3.56545e+08	2.20502e+08	1.02547e+08	5.5046e+07	9.68565e+07	1.61623e+08	1.93801e+08	1.11911e+08	1.1804e+08	1.28031e+08	2.7319e+08	2.0916e+08	117680502	1.71441e+08	1.40655e+08	2.00974e+08	2.40128e+08	1.28083e+08	1.59244e+08	1.71581	0.00644659	0.000646216	8.43514	8.14107	-0.294077
bis(trimethylsilyl)amide	160.099	2.115	2.00458e+06	2.3e+06	2.69903e+06	2.57161e+06	1.64068e+06	1.35938e+06	1.42437e+06	1.02496e+06	3.17784e+06	2.46573e+06	2.36689e+06	3.12936e+06	2.45652e+06	2.93719e+06	3.85474e+06	1.83491e+06	2.26577e+06	3424809	3.14544e+06	2.69552e+06	2.94692e+06	1.68766e+06	1.95509e+06	1.97923e+06	2.07862e+06	5.52963e+06	4.71727e+06	3.40121e+06	2.81686e+06	2.73927e+06	2.47528e+06	1.18408	0.289522	0.137068	6.33142	6.44414	0.11272
Boc-Gln-Oh	246.121	1.5505	2.2622e+06	3.34209e+06	4.2682e+06	3.95987e+06	2.16477e+06	2.00633e+06	2.90373e+06	1.63115e+06	2.36427e+06	3.70371e+06	3.90561e+06	2.51197e+06	2.16487e+06	2.43717e+06	4.45606e+06	1.85799e+06	3.03489e+06	8.902e+06	9.92914e+06	3.83408e+06	4.51846e+06	2.88518e+06	3.36337e+06	2.89229e+06	1.82183e+06	5.95573e+06	8.15516e+06	3.4873e+06	4.01064e+06	4.75915e+06	5.78274e+06	1.34979	0.137852	0.0443691	6.43401	6.60877	0.174761
BOC-L-PHENYLALANINOL	251.152	6.347	2.24344e+07	1.98963e+07	2.11409e+07	2.14913e+07	1.72887e+07	1.90164e+07	1.56746e+07	1.97921e+07	1.84271e+07	2.07551e+07	2.32234e+07	1.57816e+07	2.27395e+07	1.74803e+07	1.2935e+07	1.42705e+07	1.81259e+07	1.55688e+07	1.25812e+07	1.76109e+07	1.79993e+07	1.21124e+07	1.20712e+07	1.79352e+07	1.70904e+07	1.69111e+07	1.35619e+07	1.23198e+07	1.99265e+07	1.88719e+07	1.89831e+07	1.94461	0.00225662	0.000130819	7.29012	7.17286	-0.117256
Boc-Phe(4-NO2)-OH	310.116	1.299	384842	2.59007e+06	152051	4.65996e+06	131658	988482	202048	1.03179e+06	326033	3.72906e+06	3.75054e+06	1.09824e+06	81121.2	2.09002e+06	6.10067e+06	1.54999e+06	2.60112e+06	4.63094e+06	109555	2.49575e+06	2.71637e+06	2.26799e+06	2.5971e+06	379585	1.84102e+06	5.04332e+06	412513	152393	475977	337912	1.35991e+06	0.601678	0.363454	0.193579	5.87224	6.14593	0.273687
Boc-Tyr-Oh	281.126	3.937	293761	381969	82492.2	81434.2	6.22074e+06	3.95426e+06	2.40949e+06	1.0718e+06	6.58163e+06	81580.9	77414.3	88866.6	57757.6	1.48984e+06	7.05483e+06	117944	101658	3.47992e+06	3.09133e+06	395677	405501	2.50084e+06	2.49281e+06	117772	73529.1	7.63266e+06	7.46072e+06	2.09305e+06	2.68694e+06	2.44199e+06	1.89898e+06	0.684498	0.289522	0.137068	5.65589	5.99806	0.342175
Brassylic acid	244.167	4.626	4.31734e+06	4.80901e+06	6.73745e+06	4.4717e+06	2.76533e+06	1.63421e+06	3.68581e+06	2.03601e+06	3.93907e+06	3.77033e+06	4.73537e+06	3.94399e+06	3.4649e+06	2.63065e+06	5.60275e+06	2.82972e+06	3.94591e+06	2.28177e+06	1.16818e+06	2.30705e+06	2.2658e+06	3.40137e+06	2.88529e+06	5.4651e+06	3.02703e+06	1.91555e+06	6.73791e+06	4.0247e+06	3.32094e+06	4.07179e+06	4.12621e+06	0.38734	0.630276	0.454438	6.5521	6.49045	-0.0616474
Brivaracetam	212.152	3.236	1.07788e+06	1.02199e+06	369864	311622	268886	173967	252678	294708	103186	262195	275180	104074	196774	342277	160025	1.6584e+06	1.54938e+06	768339	1.64161e+06	1.34304e+06	1.29353e+06	1.72284e+06	107674	200302	151901	193621	171118	333557	193129	192947	125115	1.13338	0.485589	0.306426	5.45452	5.69641	0.241894
Buflomedil	307.177	3.687	71723.6	68278.1	159116	92405.7	78054	69789.7	73199.6	83689.7	83010	151519	104269	64884.4	61724.7	61305.8	75587.3	79870	71932.7	71472.8	74165.7	66310.4	67204.4	71183.4	73851.9	62649.5	62805.3	67080.7	68415.6	61655	350131	314192	326387	0.939495	0.257718	0.113919	4.92061	4.84132	-0.0792942
Butabarbital	212.116	0.788	469129	480807	881917	664162	1.62584e+06	1.1122e+06	939781	765012	1.36761e+06	537834	838566	1.57647e+06	794857	2.26737e+06	1.73735e+06	455672	407168	828330	674109	565121	848756	1.36324e+06	1.5967e+06	741322	1.01734e+06	2.52434e+06	2.63296e+06	3.0714e+06	1.43723e+06	1.3205e+06	1.06324e+06	0.629198	0.753811	0.602685	5.96275	6.03295	0.0702003
Butyldiglycol acetate	204.136	3.934	6.94532e+06	8.11753e+06	8.68559e+06	1.02029e+07	9.86207e+06	8.62963e+06	8.73302e+06	7.67609e+06	1.10924e+07	7.25985e+06	7.02264e+06	8.21454e+06	1.11415e+07	8.50817e+06	9.44854e+06	5.05446e+06	5.65046e+06	6.99464e+06	7.67541e+06	6.1248e+06	6.51004e+06	8.27892e+06	7.68399e+06	5.73524e+06	6.11192e+06	5.9057e+06	6.18321e+06	7.79212e+06	9.26485e+06	8.99362e+06	1.0153e+07	1.62784	0.00734917	0.000794384	6.93562	6.82601	-0.109616
Butylparaben	194.094	4.357	599808	740387	529416	446262	338561	248819	310580	231020	473142	372890	355792	3.63073e+06	3.54944e+06	1.29151e+06	573103	1.55446e+06	1.70144e+06	2.22282e+06	2.22016e+06	1.53796e+06	1.60994e+06	346605	422468	1.79016e+06	1.56115e+06	1.34159e+06	1.09702e+06	1.44401e+06	1.30837e+06	1.16654e+06	3.08966e+06	0.692788	0.0688009	0.0162031	5.77294	6.08622	0.313272
Butyryl-L-carnitine	231.147	1.962	1.47468e+07	1.82922e+07	4.86076e+07	5.53451e+07	3.74834e+07	2.79399e+07	2.76393e+07	1.69975e+07	2.33335e+07	4.6808e+07	4.01307e+07	2.258e+07	3.42799e+07	3.89441e+07	2.34424e+07	8.22943e+06	11249369	1.9883e+07	3.19855e+07	1.17829e+07	1.56747e+07	1.77855e+07	1.47767e+07	8.91863e+06	7.37245e+06	3.64234e+07	3.95436e+07	3.29136e+07	3.74255e+07	4.42576e+07	5.35158e+07	1.17437	0.0571346	0.012248	7.47669	7.23713	-0.239567
BX4025000	177.152	10.1443	105556079	7.32675e+07	2.13836e+07	4.57022e+07	2.93689e+07	9.90365e+07	5.75061e+07	3.77228e+07	3.80647e+07	8.38454e+07	9.94082e+07	3.45843e+07	8.75573e+07	9.11837e+07	4.31642e+07	1.04008e+08	5.25649e+07	1.1309e+08	3.6978e+07	3.71617e+07	3.66392e+07	9.64008e+07	1.10519e+08	9.35962e+07	9.46593e+07	4.17849e+07	9.31573e+07	2.87405e+07	1.44599e+08	8.37151e+07	1.23957e+08	0.161236	0.727901	0.57142	7.75864	7.79657	0.0379312
BY1780000	121.053	3.564	272499	189170	64355.8	233548	206462	194558	213354	228472	255878	211849	204427	161371	53247.1	154001	172214	132768	91230.4	791122	682360	162430	74208.6	82568.5	190828	188387	174384	58004.9	179080	55185.9	3.54176e+06	3.70125e+06	79974.2	0.497527	0.257718	0.113919	5.23909	5.18607	-0.0530149
BY7900000	200.095	3.162	3.21883e+06	2.77125e+06	3.84513e+06	2.66613e+06	3.31397e+06	2.51574e+06	2.47963e+06	2.91924e+06	3.96003e+06	2.03085e+06	3.25817e+06	8.75185e+06	3.052e+06	5.93714e+06	4.30116e+06	2.58113e+06	3.68432e+06	3.55265e+06	2.8966e+06	6.65575e+06	4.51002e+06	3.37063e+06	7.01094e+06	8.61777e+06	4.94208e+06	1.26838e+07	8.81874e+06	1.15027e+07	4.34945e+06	4.7292e+06	3.60697e+06	1.22613	0.0428483	0.00786587	6.52575	6.72956	0.203812
C12E3	318.276	6.904	1.27957e+06	1.05039e+06	3.34278e+06	876109	961609	1.68887e+06	1.03703e+06	2.34611e+06	702940	651585	1.02767e+06	506372	926869	1.41123e+06	686154	689534	643474	782559	521949	786137	1.19273e+06	658712	626518	616907	670873	399442	755231	712066	1.71879e+06	1.52866e+06	943156	1.49504	0.0152907	0.00207754	6.04897	5.8308	-0.218172
C12E4	362.302	6.904	2.02396e+06	1.16617e+06	5.76345e+06	829735	951062	2.02756e+06	1.21729e+06	3.95611e+06	859824	731566	1.28009e+06	379357	1.16137e+06	1.63186e+06	642260	1.1786e+06	661651	1.03372e+06	579534	912523	1.17714e+06	704248	709099	574823	637795	395580	692797	553394	2.13287e+06	1.85764e+06	1.29481e+06	1.33843	0.0152907	0.00207754	6.12736	5.8537	-0.273661
Cadmium	113.903	0.765	645175	593145	360340	616198	375017	552987	513370	661756	701258	377488	622163	515770	388910	556320	989235	324857	852479	384687	885547	1.03647e+06	932562	520836	385596	531917	1.48592e+06	517045	326426	785315	568295	383921	818720	0.733408	0.469435	0.285176	5.71725	5.80559	0.0883414
cadmium(II) cation	113.902	0.764	849256	1.02884e+06	1.27153e+06	665812	1.14813e+06	874000	725231	655931	698145	1.40537e+06	945745	1.08231e+06	1.09989e+06	643853	598340	823797	801585	810879	1.1358e+06	1.74029e+06	638036	586550	1.24597e+06	539692	725963	724930	599790	895821	1.30319e+06	1.0858e+06	818803	0.405272	0.344573	0.178112	5.95714	5.90384	-0.0532905
Caffeine	194.08	2.422	1.14338e+07	1.24111e+07	1.50016e+06	285840	1.47616e+08	1.05994e+08	296529	453298	504893	216208	287789	311444	879744	335227	439427	441735	454780	393890	490908	1.27659e+08	1.22225e+08	264605	106102	185841	279984	125190	190118	222424	1.34839e+06	1.65374e+06	883521	0.243553	0.22726	0.0938681	6.18338	5.80813	-0.375253
Caprolactam	113.084	2.3315	7.12681e+08	8.32826e+08	7.95631e+08	9.2919e+08	7.64113e+08	7.21325e+08	6.18553e+08	4.67376e+08	6.70885e+08	9.88018e+08	6.51406e+08	2.59679e+08	714104925	4.76053e+08	6.94761e+08	2.56614e+08	3.56993e+08	584797568	7.72984e+08	3.50678e+08	401940550	4.53558e+08	327567301	2.16303e+08	321120650	3.54279e+08	331156678	234952011	7.82502e+08	7.17242e+08	1063926804	1.67244	0.00644659	0.000646216	8.81612	8.57586	-0.240262
CAPROYL SARCOSINE	243.183	5.22967	3.20438e+07	1.91214e+07	2.26691e+07	1.89599e+07	1.76719e+07	1.37794e+07	2.87472e+07	2.66302e+07	3.18448e+07	2.12409e+07	2.54483e+07	2.5782e+07	2.89539e+07	2.27473e+07	1.05213e+07	2.03895e+07	1.60897e+07	1.55085e+07	2.33163e+07	1.49425e+07	2.58013e+07	4.13419e+07	4.552e+07	4.79544e+07	1.48397e+07	1.44591e+07	1.44251e+07	2.75819e+07	7.33938e+07	6.52557e+07	3.1864e+07	0.0601574	0.557078	0.376095	7.36835	7.32636	-0.0419856
Capryloylglycine	201.136	2.4622	2.82894e+07	4.02548e+07	2.52626e+07	2.10165e+07	1.19911e+07	9.4052e+06	6.32461e+06	3.8365e+06	8.721e+06	2.23372e+07	2.90159e+07	6.65129e+06	7.05385e+06	2.04935e+07	1.02507e+07	8.31252e+06	1.57659e+07	7.28742e+06	9.54061e+06	1.95095e+07	1.07435e+07	6.31735e+06	6.9785e+06	1.63371e+07	7.74402e+06	2.26357e+07	2.77997e+07	2.49968e+07	3.07642e+07	5.23554e+07	2.69345e+07	0.433624	0.753811	0.602685	7.13956	7.08821	-0.0513538
CAPSO (buffer)	237.103	3.617	864446	1.43267e+06	4.13735e+06	1.15625e+06	1.3731e+06	1.81682e+06	1.58695e+06	2.10123e+06	1.64443e+06	1.10826e+06	1.19304e+06	1.00111e+06	2.34965e+06	2.24889e+06	927965	1.75478e+06	1.28732e+06	1.17553e+06	1.11465e+06	1.15915e+06	1.05163e+06	1.88921e+06	813245	636054	1.15331e+06	1.07722e+06	1.13202e+06	934518	2.15525e+06	2.12284e+06	1.03218e+06	1.18367	0.0756784	0.018554	6.19668	6.04525	-0.151426
Carbamazepine	236.095	4.061	421613	293123	538764	107164	154110	246153	663435	1.03554e+06	372829	197584	513814	352474	284424	331681	81233.6	1.27339e+06	430037	210182	249745	286851	153296	284685	129435	53187.7	199866	73487.4	63326.6	56490.8	512927	460296	267031	0.553017	0.0688009	0.0162031	5.52638	5.21602	-0.310362
Carbamimidoylcarbamate	102.031	13.843	3.31775e+08	1.29276e+08	2.6886e+08	1.34969e+08	283242084	3.83878e+08	2.7309e+08	1.92673e+08	3.21141e+08	2.669e+07	2.09512e+08	5.81942e+08	7.9388e+08	1311184178	321288480	275773703	3.45556e+08	3.18835e+08	2.21385e+08	6.90465e+08	7.22856e+08	6.66304e+08	9.95261e+08	8.58817e+08	3.86447e+08	5.37054e+08	4.97665e+08	8.53247e+08	4.34281e+08	2.52599e+08	4.1319e+08	0.740393	0.0920506	0.0241244	8.42758	8.69525	0.267668
Carbaryl	201.079	2.126	1.98342e+06	2.53185e+06	1.05738e+07	8.70859e+06	1.39402e+06	756087	1.68385e+06	729049	1.33978e+06	9.01848e+06	9.76779e+06	3.93222e+06	3.90308e+06	489737	1.58777e+06	614691	965519	881312	533014	1.14637e+06	1.31175e+06	974923	1.79408e+06	993864	1.01055e+06	502797	561121	470060	3.90736e+06	2.40683e+06	3.03544e+06	1.37331	0.0229398	0.00351854	6.40892	5.94218	-0.46674
Carbendazim	191.069	1.935	117319	110065	1.23592e+06	788361	149506	137279	2.62167e+06	1.11782e+06	124615	2.58104e+06	1.1996e+06	121366	139513	110505	139504	2.68704e+06	2.05218e+06	3.68787e+06	1.26548e+07	1.43174e+06	1.77331e+06	5.1716e+06	199633	179142	1.17131e+06	238199	875271	190906	3.77646e+06	2.59339e+06	251968	1.05335	0.0756784	0.018554	5.55267	5.99253	0.439853
Carbethoxy isothiocyanate	131.004	3.5675	78014.3	80368.5	2.06905e+07	1.98747e+07	81449	78423	78828.1	77750.8	80642.8	1.71818e+07	1.66854e+07	71797.5	74135	72458.9	79836.8	1.61948e+06	419355	79171.8	107177	73761.4	79276.3	139085	74629.2	71680.9	72221.3	72946.8	73446.2	74775.6	1.96344e+06	1.9592e+06	91578.8	1.05763	0.469435	0.285176	5.56816	5.05449	-0.513675
Carboxystearic acid	328.261	6.426	3.12425e+06	2.31375e+06	790031	495955	751728	603049	964094	573756	1.19274e+06	785566	660039	797576	1.10141e+06	134735	983740	2.06472e+06	1.45694e+06	1.13239e+06	1.44323e+06	1.42844e+06	1.26666e+06	1.49801e+06	841820	602994	568365	360548	290656	171821	877008	808528	668538	0.0479247	0.753811	0.602685	5.90828	5.91665	0.0083725
carcinine	182.116	2.657	121747	122708	209560	142036	1.1028e+06	131919	132775	119704	1.77341e+06	123316	121463	122324	125090	128907	533035	117592	118021	124387	2.22455e+06	118833	125591	1.0754e+06	149891	114232	235173	122543	124718	123205	126572	128731	3.40865e+06	0.481746	0.816475	0.700611	5.26653	5.31403	0.0475014
Cardiopetalidine	363.24	5.961	842452	1.01396e+06	3.48517e+06	472490	1.00923e+06	1.75325e+06	991960	1.91323e+06	778289	119201	267302	373494	631508	890408	176456	768380	151330	323698	126446	303460	187690	651020	513822	138194	345058	550143	508642	239321	1.08807e+06	1.11567e+06	308729	1.44965	0.0172997	0.0024863	5.88507	5.47917	-0.405898
Catechin	290.078	2.95	85383.2	101375	115642	128856	102800	103608	128582	102183	96441.9	130303	92073.4	75508.6	95161.7	87480.9	90315.1	301736	210255	116276	151824	122771	107819	152958	76182.4	67090	90090.8	75470.9	86025.9	70793.9	127748	118182	2.61641e+06	0.651656	0.993973	0.981969	5.00844	5.04549	0.0370518
cealysin	216.097	1.686	3.43519e+06	5.07351e+06	4.79375e+06	1.72038e+06	4.42647e+06	1.21989e+06	9.9337e+06	2.75047e+06	4.27655e+06	4.94746e+06	4.24448e+06	2.36692e+06	5.16082e+06	1.94377e+06	4.20669e+06	5.18825e+07	2.47137e+07	7.43849e+06	1.70707e+07	1.29781e+07	1.14275e+07	2.42499e+07	5.81309e+06	1.75703e+06	5.68072e+06	4.63535e+06	2.78966e+06	3.25358e+06	1.22162e+07	9.60264e+06	5.13788e+06	1.2313	0.0688009	0.0162031	6.54681	6.91279	0.365985
Cernuine	262.204	4.9295	138557	193622	157793	235158	70861.4	161038	692060	1.03971e+06	141897	1.06143e+06	157092	82328.7	151702	126773	93345.2	6.61893e+06	2.56985e+06	627277	1.00824e+06	841433	624281	769014	53846.9	54437.5	329867	65839.6	63817.6	55708.2	397349	338491	78004.4	0.786472	0.993973	0.981969	5.32043	5.49735	0.17692
Cerulenin	223.12	7.12833	4.57403e+06	4.76101e+06	3.28419e+06	3.6049e+06	6.60244e+06	5.30939e+06	6.3247e+06	4.14337e+06	5.80452e+06	2.72603e+06	3.07726e+06	3.29644e+06	2.8369e+06	3.83292e+06	6.56397e+06	2.31225e+06	2.40769e+06	8.19501e+06	8.00316e+06	2.8436e+06	3.07816e+06	6.56196e+06	6.79607e+06	2.26276e+06	2.34661e+06	8.38916e+06	7.32994e+06	3.87749e+06	6.61221e+06	6.08014e+06	8.1294e+06	0.730413	0.797906	0.667331	6.61545	6.64811	0.0326552
cetyl sulfate	322.218	8.9075	1.4383e+06	1.44102e+06	2.20113e+06	1.67123e+06	1.32845e+06	2.13029e+06	4.40188e+07	1.00883e+07	1.05431e+06	4.8989e+07	4.64476e+06	1.099e+06	2.25367e+06	881267	1.29256e+06	2.1791e+08	1.07716e+08	2.32149e+07	6.29197e+07	1.95234e+07	1.07358e+07	2.53172e+07	1.52758e+06	834757	1.17806e+07	1.11403e+06	5.85766e+06	1.08811e+06	1.70885e+07	1.87039e+07	1.24224e+06	0.940865	0.363454	0.193579	6.47861	6.9571	0.478494
CGS8216	261.089	13.785	2.70979e+06	2.70309e+06	2.66415e+06	1.63189e+06	3.10077e+06	2.97636e+06	2.08612e+06	2.12274e+06	806156	2.11273e+06	1.96022e+06	1.99676e+06	1.88698e+06	2.35118e+06	2.14272e+06	1.67397e+06	1.80377e+06	1.99335e+06	2.39826e+06	1.0254e+06	1.66321e+06	1.51433e+06	2.14418e+06	1.44743e+06	1.71705e+06	444004	1.39782e+06	1.36521e+06	2.07714e+06	870174	3.67656e+06	1.46421	0.0468924	0.00914629	6.32753	6.18265	-0.144877
CH-13584	262.082	4.311	1.04819e+07	1.25789e+07	7.50267e+06	7.5994e+06	7.78099e+06	5.11564e+06	6.71903e+06	2.97222e+06	1.06941e+07	7.57228e+06	6.98174e+06	2.51832e+07	2.55074e+07	1.40945e+07	1.20174e+07	1.34867e+07	1.56362e+07	2.00323e+07	2.1185e+07	1.05292e+07	1.23267e+07	8.1029e+06	7.66423e+06	1.50117e+07	1.3095e+07	1.18684e+07	1.61668e+07	1.70925e+07	1.42974e+07	1.63714e+07	1.51715e+07	0.856295	0.0837363	0.0211869	6.96325	7.12481	0.161553
chavicol	134.073	5.286	4.48768e+06	4.04671e+06	8.17745e+06	8.42226e+06	5.04286e+06	1.19913e+07	2.92701e+06	1.35613e+07	3.83813e+06	3.55725e+06	4.69746e+06	6.05051e+06	3.57483e+06	2.64121e+06	1.63071e+06	1.73701e+06	5.02587e+06	2.72679e+06	2.81261e+06	2.69535e+06	2.41706e+06	2.04371e+06	965387	4.21619e+06	2.89336e+06	1.23948e+06	2.53192e+06	2.9626e+06	8.43559e+06	3.02075e+06	4.32815e+06	1.83001	0.00225662	0.000130819	6.71724	6.37156	-0.345681
Chenodeoxyglycocholate	449.313	4.276	367239	901712	6.66639e+07	5.97802e+07	5.41831e+06	3.54996e+06	5.45875e+06	3.45295e+06	1.41774e+07	5.57051e+07	5.74284e+07	4.1759e+06	3.41202e+06	2.49055e+06	1.46856e+07	1.6171e+07	1.90338e+07	5.28219e+06	7.1366e+06	7.12419e+06	7.27116e+06	7.17204e+06	6.76448e+06	1.72833e+07	1.62614e+07	1.06186e+07	9.81037e+06	3.32764e+06	1.92022e+07	1.88494e+07	2.66001e+07	0.658276	0.446732	0.26491	6.84904	6.97288	0.123845
Cholic acid	408.287	4.7966	1.81003e+06	1.69474e+06	1.52504e+07	1.46252e+07	5.80878e+06	4.53682e+06	4.42898e+06	2.44114e+06	5.06983e+07	1.46192e+07	1.52622e+07	1.19864e+07	9.0568e+06	1.65452e+07	4.84077e+07	1.51902e+07	1.75054e+07	1.16399e+07	1.07135e+07	2.72423e+06	3.68061e+06	4.21283e+06	5.34088e+06	1.59137e+07	1.44092e+07	1.56236e+07	1.60448e+07	1.82308e+07	1.63308e+07	1.69772e+07	4.52329e+06	0.494115	0.485589	0.306426	6.89984	7.04137	0.141531
Choline	103.1	8.51514	1.10397e+08	1.03254e+08	9.4242e+07	1.00925e+08	9.672e+07	7.90602e+07	8.6012e+07	6.94062e+07	1.42757e+08	9.12881e+07	8.99517e+07	9.7912e+07	105765285	7.47584e+07	4.1604e+07	4.23766e+07	6.36133e+07	1.37054e+08	1.13426e+08	8.18309e+07	9.3339e+07	7.24676e+07	9.19742e+07	6.71297e+07	7.43974e+07	1.37184e+08	1.08985e+08	7.49901e+07	1.02517e+08	9.12717e+07	1.01585e+08	0.199049	0.384225	0.209978	7.97517	7.90688	-0.0682889
Cholinephosphate	183.066	6.1216	3.28934e+07	3.33541e+07	2.8718e+07	2.32085e+07	2.26993e+07	4.00684e+07	1.47116e+07	3.04272e+07	2.32103e+07	3.62848e+07	2.61993e+07	8.72909e+06	2.98736e+07	1.93548e+07	1.85784e+07	9.18872e+06	1.2722e+07	2.47298e+07	2.87812e+07	1.26041e+07	1.45049e+07	5.3435e+06	2.2918e+06	8.11894e+06	1.36391e+07	6.5173e+06	7.81922e+06	8.09051e+06	3.23358e+07	2.87163e+07	2.22517e+07	1.90331	0.00266413	0.000167312	7.39432	7.01419	-0.380133
Ciclopirox	207.126	2.4175	1.23802e+07	1.19883e+07	7.67955e+06	7.06693e+06	5.33439e+07	4.02212e+07	6.41165e+07	3.57546e+07	1.66262e+06	5.9164e+06	6.56889e+06	1.0688e+06	790720	747156	1.64615e+06	2.52085e+06	2.62923e+06	7.57261e+07	1.07199e+08	6.99661e+06	7.91969e+06	5.92776e+07	6.16653e+07	3.97438e+06	2.53951e+06	1.11149e+06	731529	572300	2.71011e+07	2.17292e+07	2.47801e+07	0.399482	0.838804	0.73446	6.87204	6.7804	-0.0916412
Ciproxifan	270.137	3.5225	3.54734e+06	4.87844e+06	3.08052e+06	2.78973e+06	4.37766e+06	4.48621e+06	3.14908e+06	2.24781e+06	1.5835e+06	2.69102e+06	3.27998e+06	1.29343e+07	10512767	2.57543e+06	2.51318e+06	681453	1.03891e+06	5.1586e+06	1.92604e+06	3.66257e+06	4.02473e+06	906719	4.86852e+06	2.07483e+06	1.90364e+06	3.64277e+06	2.91325e+06	2.5592e+06	2.8687e+06	2.97964e+06	165242	0.960001	0.24386	0.103523	6.5718	6.36366	-0.208132
cis-5-Tetradecenoylcarnitine	369.287	5.293	1.58512e+06	1.81217e+06	850247	1381504	214952	560163	250890	556487	110296	1.34382e+06	768680	416325	1.86701e+06	964654	61050.8	182180	351867	226793	398988	85003.9	168924	60822.7	74036.7	278128	500914	132215	283141	321457	1.6367e+06	1.49472e+06	4.58846e+06	1.86692	0.00407976	0.000337516	5.83467	5.25602	-0.578652
cis-5,8,11,14,17-Eicosapentaenoic acid	302.224	6.825	2.07531e+07	2.05857e+07	2.04789e+07	1.63247e+07	1.34254e+07	9.91327e+06	7.34372e+06	5.34798e+06	2.46543e+07	1.4852e+07	2.063e+07	1.23331e+07	7.37152e+06	2.03784e+07	2.55999e+07	6.15976e+07	6.60615e+07	3.70498e+07	2.85063e+07	9.64998e+06	8.42078e+06	7.4119e+06	9.65995e+06	7.9749e+07	5.28083e+07	5.60975e+07	4.60677e+07	2.87238e+07	3.04533e+07	3.01976e+07	3.20819e+07	1.53812	0.0571346	0.012248	7.14422	7.45009	0.305874
Citiolone	159.035	3.132	101989	195601	718784	107215	104425	111773	245465	155034	97531.1	262773	191014	106449	331851	530997	102614	877694	482914	252608	352891	270640	291906	346934	106679	78159.8	145835	91495.9	166898	88338.5	188919	313241	146343	0.313228	0.955614	0.910026	5.27124	5.30295	0.031715
Citric acid	192.026	0.80675	1.95702e+07	2.23579e+07	6.03716e+07	3.57091e+07	2.28912e+07	3.15701e+07	6.91904e+07	6.14426e+07	1.76845e+07	6.00307e+07	4.97716e+07	5.98365e+07	4.06369e+07	4.31386e+07	2.43336e+07	4.36775e+08	1.85325e+08	6.28388e+07	9.83714e+07	9.34835e+07	8.47519e+07	9.96554e+07	3.2017e+07	4.78428e+07	8.26503e+07	5.20907e+07	4.41062e+07	5.62374e+07	4.91838e+07	4.58633e+07	1.33112e+07	1.05996	0.0468924	0.00914629	7.58613	7.87119	0.285058
Cocaine	303.147	5.039	2.21939e+06	1.76046e+06	4.01374e+06	3.2161e+06	3.2568e+06	2.78565e+06	10995476	3.90277e+06	1.80165e+06	3.02696e+06	3.50068e+06	2.359e+06	1.87299e+06	937051	1.97015e+06	156164	161330	5.08018e+06	4.30292e+06	2.2888e+06	2.6994e+06	1.24669e+07	1.17942e+07	154590	151855	2.11692e+06	2.13074e+06	1.49409e+06	3.46904e+06	3.52094e+06	2.12893e+06	0.106532	0.557078	0.376095	6.44221	6.15664	-0.285567
Coniferylalcohol	180.078	4.13533	2.72676e+07	3.01964e+07	4.77597e+06	2.10643e+07	1.7599e+07	1.2547e+07	1.51667e+07	8.42411e+06	7.44754e+06	1.67542e+07	1.7811e+07	2.7137e+08	2.43228e+08	4.26279e+07	3.00634e+07	3.60004e+07	4.96866e+07	1.58414e+08	3.23885e+07	8.04439e+06	3.03335e+07	1.4887e+07	1.5149e+07	4.23863e+07	3.87106e+07	4.68392e+07	4.13143e+07	5.96201e+07	6.28784e+07	5.63818e+07	8.7481e+07	0.185642	0.24386	0.103523	7.36891	7.53275	0.163841
Coniferylaldehyde	178.063	3.547	1.54603e+06	2.26719e+06	1.52395e+06	1.98931e+06	9.00812e+06	7.41415e+06	1.93843e+06	1.54305e+06	1.50331e+06	1.85139e+06	1.65286e+06	5.70201e+06	5.80627e+06	1.68255e+06	1.31849e+06	952414	1.57616e+06	3.34967e+06	3.37527e+06	2.07159e+06	2.34315e+06	2.87952e+06	3.04782e+06	1.51815e+06	1.28102e+06	1.90774e+06	1.73776e+06	2.33043e+06	2.37955e+06	1.93093e+06	4.42161e+06	0.920382	0.772803	0.634669	6.40968	6.29686	-0.112824
Coniine	127.136	7.7365	8.83809e+07	8.53361e+07	9.0452e+07	9.42922e+07	8.79107e+07	8.42718e+07	9.54246e+07	7.79684e+07	7.92974e+07	7.99134e+07	8.29218e+07	8.92498e+07	8.28107e+07	8.33214e+07	90305223	8.91152e+07	9.10497e+07	8.1774e+07	9.19686e+07	8.85121e+07	8.36284e+07	8.49868e+07	9.47383e+07	7.25903e+07	8.42138e+07	8.67982e+07	7.762e+07	8.67238e+07	9.18706e+07	7.74014e+07	1.01456e+08	0.0938588	0.838804	0.73446	7.93283	7.93352	0.000687939
Cortisol	362.207	4.6135	5.09611e+06	1.14744e+07	9.12905e+06	1.66875e+07	1.94351e+07	1.23732e+07	1.06783e+07	1.26836e+07	8.2161e+06	1.29458e+07	1.72569e+07	6.53545e+06	7.2269e+06	4.59626e+06	4.2999e+06	2.07315e+06	3.42918e+06	5.28861e+06	9.80559e+06	5.87996e+06	7.80203e+06	4.18445e+06	5.10548e+06	2.38209e+06	7.8225e+06	4.0229e+06	3.71462e+06	1.51718e+06	1.21077e+07	9.37327e+06	8.31334e+06	1.77908	0.00225662	0.000130819	7.0045	6.6298	-0.374703
Costunolide	232.146	5.847	192866	394649	481095	1.16591e+06	479623	818624	135646	1.12341e+06	300382	345230	546382	47198.7	737314	672835	82156.6	197304	101341	143171	140421	98257.9	72088.9	132532	41051.3	52518.9	108927	277313	58003.1	67640.4	659028	578041	363023	2.03134	0.00193113	0.000101454	5.60929	4.99277	-0.616517
Cotinine	176.095	1.217	4.91571e+06	3.01521e+06	5.51027e+06	3.18593e+06	3.82546e+06	2.17084e+06	3.05891e+06	1.41731e+06	1.90497e+06	1.9179e+06	3.6533e+06	2.46436e+06	1.85898e+06	4.52238e+06	1.30677e+06	1.86861e+06	2.404e+06	6.99158e+06	1.71874e+06	6.25815e+06	5.48452e+06	3.0975e+06	4.25522e+06	903865	1.73802e+06	4.43149e+06	3.7763e+06	2.74893e+06	3.35464e+06	2.76004e+06	2.60439e+06	0.353048	0.975396	0.945946	6.4581	6.45449	-0.00360755
Coumarin	146.037	0.875	2.13004e+07	1.66672e+07	4.76126e+07	3.70344e+07	1.85127e+07	1.07684e+07	1.37935e+07	7.09631e+06	4.44765e+07	2.93415e+07	4.14379e+07	1.98035e+07	2.31621e+07	2.14229e+07	1.79912e+07	1.7178e+07	2.02567e+07	2.82589e+07	3.15834e+07	2.23232e+07	3.34343e+07	1.16144e+07	1.53609e+07	2.32922e+07	2.02005e+07	4.8283e+07	3.22335e+07	3.38086e+07	3.31196e+07	2.64411e+07	3.0757e+07	0.332571	0.859657	0.768812	7.34374	7.37609	0.0323548
Coumarone	118.042	1.8105	9.0018e+07	6.24016e+07	1.97333e+08	1.29098e+08	8.8001e+07	4.0592e+07	6.49694e+07	3.08477e+07	1.71836e+08	1.10184e+08	1.67369e+08	7.97568e+07	9.17251e+07	8.5093e+07	1.29455e+08	8.33808e+07	9.11093e+07	1.09902e+08	1.44711e+08	1.21707e+08	1.37839e+08	3.89665e+07	7.00573e+07	6.97248e+07	8.22535e+07	1.98735e+08	1.2383e+08	143163368	1.42276e+08	1.17979e+08	1.2442e+08	0.574452	0.652127	0.482401	7.9504	8.01147	0.0610717
Creatine	131.07	0.706	1128710773	1912966256	1297599009	2.95338e+08	1421203602	1319536474	1225212598	8.51534e+08	1136752860	1156850513	1166808954	1337563818	1488963963	9.27028e+08	5.8275e+08	3.77528e+08	6.30748e+08	1156535439	6.47346e+08	8.69835e+08	9.14322e+08	7.95504e+08	9.49136e+08	8.50233e+08	8.18846e+08	7.77486e+08	8.14555e+08	9.40704e+08	1450892611	5.49455e+08	1184601768	1.47378	0.00407976	0.000337516	9.04725	8.88664	-0.160613
Creatinine	113.059	2.90433	4.45148e+08	735892616	509961159	2.36093e+08	4.85535e+08	4.1348e+08	3.82203e+08	2.3925e+08	3.5545e+08	3.50354e+08	4.16456e+08	3.41202e+08	4.30807e+08	236469113	2.24876e+08	8.33109e+07	1.51692e+08	2.35695e+08	1.33868e+08	2.25142e+08	2.43731e+08	2.45376e+08	345739553	2.15608e+08	1.88098e+08	2.36366e+08	2.21679e+08	2.28743e+08	439683389	1.00898e+08	3.91745e+08	1.83788	0.00100619	9.72e-06	8.57969	8.30766	-0.272028
Crotono-betaine	141.115	3.426	3.55573e+06	4.37489e+06	3.79747e+06	5.32316e+06	3.2591e+06	5.18347e+06	3.0795e+06	3.53096e+06	3.08843e+06	6.71752e+06	3.43976e+06	1.54591e+06	3.17863e+06	2.21297e+06	2.65136e+06	1.81788e+06	3.38448e+06	3.13717e+06	4.37045e+06	2.4327e+06	2.14889e+06	3.11144e+06	1.14983e+06	987783	1.80591e+06	1.08611e+06	1.38949e+06	924851	4.27135e+06	3.87759e+06	4.58041e+06	1.55593	0.0114091	0.00143302	6.54654	6.28697	-0.259563
CU5250000	131.037	2.476	490010	643991	1.61079e+06	1.27718e+06	1.67809e+06	1.44961e+06	1.41653e+06	1.32942e+06	607634	1.13423e+06	1.2201e+06	792117	839719	565732	674529	120499	204696	523966	718386	2.1947e+06	2.29804e+06	1.93864e+06	2.20387e+06	225271	215584	639382	589388	699396	1.40878e+06	1.43039e+06	2.6942e+06	0.455258	0.469435	0.285176	5.99811	5.80267	-0.195444
Cuminaldehyde	148.089	6.449	2.02777e+06	4.8355e+06	3.1131e+06	4.84966e+06	5.97598e+06	5.51582e+06	3.6318e+06	6.79471e+06	2.31356e+06	4.05999e+06	8.67025e+06	1.36099e+06	1.72621e+06	1.79724e+06	755941	615357	721537	2.34769e+06	4.21044e+06	466119	951967	928304	709158	190120	3.0127e+06	464493	988558	446604	3.42187e+06	3.28199e+06	1.19689e+06	1.73365	0.00172714	7.82e-05	6.54408	5.93259	-0.611485
Cuproin	256.1	4.2	91203.1	92630.4	105704	103757	96241	90550.8	2.07545e+06	1.23527e+06	92330	668883	98107.6	90839.9	93834.1	81756.6	90770.9	7.40442e+06	2.16715e+06	296697	1.03045e+06	1.01499e+06	508446	1.58528e+06	93738.1	85499.5	247679	82609.2	101789	82189.3	177644	294330	97650.3	0.760493	0.557078	0.376095	5.21011	5.54991	0.339803
Cxa-10	327.24	4.482	1.6391e+06	1.80908e+06	1.67335e+06	2.03859e+06	724211	1.03879e+06	1.14473e+06	1.14769e+06	1.12454e+06	1.77258e+06	1.50503e+06	2.9092e+06	4.76392e+06	1.10936e+06	996048	2.32787e+06	2.93396e+06	1.87408e+06	2.42974e+06	1.02916e+06	1.20501e+06	757100	570439	2.39494e+06	2.76734e+06	1.01526e+06	923486	967103	3.0203e+06	2.3267e+06	4.18308e+06	0.353278	0.700919	0.540927	6.19027	6.14277	-0.0475088
Cyanopyrazine	105.033	12.1877	506919	826659	885287	583621	603017	452422	526293	455059	536846	507752	456295	486614	473485	498673	520011	634270	581778	1.06803e+06	424079	688368	652402	432543	360041	383254	552186	415723	468200	355012	1.01175e+06	570656	1.02355e+06	0.0846456	0.630276	0.454438	5.73612	5.71063	-0.0254901
Cyclamic acid	179.061	2.197	6.01755e+07	7.15631e+07	6.82065e+07	6.54692e+07	9.21985e+06	6.51825e+06	897340	1.10368e+06	1.85735e+08	6.36192e+07	6.18448e+07	355079	5.46468e+06	2.18922e+07	1.9697e+08	4.37875e+06	5.65156e+06	5.49828e+07	5.39147e+07	1.94632e+07	2.48649e+07	1.50227e+06	1.01155e+06	5.13699e+06	4.94636e+06	2.25609e+06	1.70761e+06	2.56075e+07	1.66514e+07	1.75104e+07	8.53308e+06	0.230745	0.425485	0.24563	7.18219	6.95896	-0.223221
Cyclo(leucylprolyl)	210.137	2.69375	3.80262e+06	4.0762e+06	2.09871e+06	1.67832e+06	1.55899e+06	1.39798e+06	1.02251e+06	1.04978e+06	1.1485e+06	1.79401e+06	1.44341e+06	689734	1.30168e+06	763502	1.08486e+06	1.26462e+06	1.43351e+06	1.48607e+06	1.65748e+06	997192	998512	750473	675432	922310	975726	724564	574134	598908	1.92886e+06	1.76807e+06	2.12075e+06	1.14935	0.0520886	0.0106002	6.17254	5.98135	-0.191192
CYCLOCREATINE	143.07	0.708	4.71339e+06	3.87536e+06	3.81324e+06	3.09552e+06	3.11119e+06	3.29611e+06	8.17449e+06	4.99125e+06	3.76475e+06	4.87197e+06	3.73569e+06	5.57182e+06	4.26179e+06	5.36742e+06	4.25042e+06	4.28549e+06	3.03601e+06	1.26962e+07	5.12053e+06	4.45393e+06	3.4142e+06	2.1449e+06	3.19205e+06	4.06332e+06	5.61164e+06	4.9343e+06	7.76422e+06	5.10696e+06	5.63935e+06	5.5934e+06	3.23969e+06	0.5875	0.816475	0.700611	6.63546	6.65876	0.0233036
Cyclohexene	82.0782	3.386	1.59252e+06	1.65713e+06	1.3877e+06	2.33252e+06	1.19371e+06	2.32473e+06	1.59601e+06	1.96582e+06	958697	2.80674e+06	1.53046e+06	832253	1.2074e+06	622888	806930	423200	293270	1.35026e+06	579272	303134	313678	267329	443973	305084	850180	386993	689671	468115	420128	1.88076e+06	1.45827e+06	2.10829	0.00100619	4.84e-06	6.16305	5.67551	-0.487538
Cyclohexylamine	99.1053	4.88625	5.08528e+07	6.26857e+07	9.49413e+07	8.77628e+07	6.8702e+07	6.79315e+07	6.18986e+07	5.12314e+07	6.0027e+07	4.2607e+07	57461456	2.54204e+07	1.0142e+08	4.78986e+07	4.82171e+07	1.93784e+07	1.79475e+07	4.9192e+07	5.47968e+07	2.76915e+07	1.91952e+07	4.27907e+07	3.15959e+07	1.77804e+07	3.20483e+07	2.71237e+07	3.79532e+07	2.19601e+07	7.28638e+07	7.48083e+07	7.11632e+07	1.9546	0.00172714	7.82e-05	7.77524	7.47298	-0.302262
Cyclopenta[cd]pyrene	226.079	0.729	1.0106e+06	1.10286e+06	616570	1.2342e+06	1.95181e+06	363810	1.95667e+06	3.13375e+06	730743	5.49397e+06	1.16825e+06	526379	334906	357508	846574	3.97728e+06	4.30021e+06	2.22511e+06	4.99672e+06	5.44264e+06	3.87304e+06	7.75617e+06	1.36402e+06	374900	3.0426e+06	1.07069e+06	656065	790734	2.09279e+06	2.07197e+06	422816	1.02594	0.159621	0.0556167	6.00272	6.31121	0.30849
Cyclophosphamide	260.025	3.525	406983	395300	408747	398272	387118	309634	504533	370896	397858	536140	367253	365687	328894	284252	417145	1.05266e+06	686302	917784	818460	530754	502661	550555	406779	340369	367663	342241	367178	344605	5.56156e+08	5.01283e+08	501720	1.35806	0.22726	0.0938681	5.58549	5.70465	0.119163
Cyprodenate	227.188	5.98	2.31965e+07	1.38516e+07	3.66552e+07	1.25954e+07	7.73055e+06	1.28296e+07	1.71712e+07	2.73179e+07	1.65237e+07	1.98091e+07	1.87898e+07	1.58422e+07	1.75384e+07	8.85854e+06	9.60008e+06	1.2924e+07	1.14529e+07	1.11611e+07	1.06174e+07	1.08564e+07	1.45924e+07	1.04475e+07	1.67214e+07	1.8038e+07	9.53029e+06	8.36417e+06	1.01835e+07	1.36186e+07	4.08269e+07	3.44235e+07	2.08277e+07	1.32115	0.0688009	0.0162031	7.21564	7.06915	-0.146489
Cystathionine	222.067	2.883	6.57087e+06	6.22258e+06	9.9419e+06	9.74219e+06	6.77771e+06	6.62279e+06	1.22648e+06	1.00506e+06	1.71756e+06	8.47248e+06	8.5869e+06	2.38778e+06	2.30646e+06	2.39471e+06	1.41419e+06	284909	161301	629318	318285	1.08062e+07	9.63379e+06	1.17942e+06	1.08681e+06	210595	120092	928063	766495	2.48204e+06	4.99231e+06	4.70702e+06	3.01555e+06	1.28086	0.0229398	0.00351854	6.61126	5.92069	-0.690569
Cytidine	243.087	0.586	1.06026e+07	1.45193e+07	1.8525e+07	1.19368e+07	2.26812e+07	2.0313e+07	8.29095e+06	8.90927e+06	1.97899e+07	1.43362e+07	2.19863e+07	1.91873e+07	1.29283e+07	1.85991e+07	1.9574e+07	1.40307e+07	3.28522e+07	2.28588e+07	1.72569e+07	1.83301e+07	2.33618e+07	2.25493e+07	1.92891e+07	1.54911e+07	3.4869e+07	2.30927e+07	1.40767e+07	1.98623e+07	2.18018e+07	2.01387e+07	1.90929e+07	1.184	0.108621	0.0310252	7.18021	7.31171	0.131501
CZ1330000	160.125	3.8275	233326	239626	1.08884e+06	2.969e+06	113720	174169	155135	105298	143935	3.75218e+06	3.23979e+06	67367.8	104264	77194.6	129860	264144	181299	256531	194857	240905	152406	174283	131293	195824	93764.9	63037.4	101119	63426.2	621428	508341	1.50135e+06	0.926555	0.652127	0.482401	5.48172	5.16339	-0.318331
D-(-)-Erythrose;L-Threose	120.042	0.678	1.62256e+06	1.32364e+06	1.97802e+06	1.26607e+06	2.07554e+06	1.93852e+06	2.58242e+06	2.18313e+06	1.1218e+06	1.24449e+06	1.90094e+06	2.48943e+06	1.81231e+06	4.55365e+06	1.34186e+06	478942	1.84112e+06	2.02121e+06	1.78631e+06	2.47896e+06	1.83308e+06	3.55767e+06	3.99075e+06	3.18975e+06	3.38924e+06	2.10213e+06	1.82584e+06	5.15549e+06	1.91662e+06	1.69779e+06	2.04992e+06	0.569348	0.446732	0.26491	6.27307	6.34075	0.0676878
D-(+)-Glucose	180.063	0.617	1189152637	9.82007e+08	1154696883	1047647246	1358339568	1216177963	1087727062	9.80725e+08	1374412147	5.04442e+08	1194920545	1738088190	1537626923	2132823646	1196284973	672623859	1165285246	1136074750	1007769467	1168423820	1151431231	1250836431	1324242469	1301969842	1421637546	1567331728	1307753879	2326580955	1323995318	1184100949	1613509364	0.180878	0.816475	0.700611	9.07645	9.09461	0.0181683
D-(+)-Pipecolinic acid	129.079	0.724	1791598827	1614637210	2053040150	6.07897e+08	1012747218	9.82171e+08	1003456612	9.66528e+08	1400939133	1876458354	2112563684	1223958517	1273151911	1730022282	1733120031	6.76468e+08	4.24393e+08	1564009443	1614785287	1319201562	1393099691	9.77145e+08	1212987833	1648359082	1895673821	1426070271	1533337180	1668431237	1705261704	1759577521	1831693169	0.0127339	0.955614	0.910026	9.12266	9.10673	-0.0159287
D-(+)-Proline	115.064	0.776	3.99616e+08	4.22848e+08	602642036	5.49986e+08	3.8707e+08	3.5251e+08	4.59671e+08	4.30013e+08	6.2963e+08	4.01551e+08	6.76842e+08	7.94254e+08	5.07548e+08	1216266407	7.15339e+08	1.83578e+08	4.07352e+08	6.63341e+08	4.33877e+08	7.18671e+08	6.83949e+08	5.54056e+08	7.68267e+08	7.47912e+08	6.05244e+08	9.4824e+08	8.5984e+08	1463261163	5.71023e+08	5.82165e+08	576354369	0.7886	0.159621	0.0556167	8.72164	8.80289	0.081254
D-(+)-Pyroglutamic Acid	129.043	1.45867	1.22577e+08	1.30932e+08	2.12933e+08	137342684	1.18507e+08	7.83376e+07	1.51939e+08	9.69952e+07	1.99576e+08	1.2582e+08	1.20408e+08	1.1826e+08	1.51259e+08	9.53166e+07	1.20802e+08	1.60133e+08	1.58769e+08	1.4402e+08	1.85482e+08	1.6474e+08	1.23236e+08	1.68749e+08	2.92433e+08	9.05863e+07	1.2629e+08	1.18735e+08	9.72147e+07	2.02411e+08	1.57652e+08	1.85516e+08	2.02174e+08	0.740503	0.363454	0.193579	8.10856	8.16727	0.058711
D-(+)-Tryptophan	204.089	2.118	7.21647e+08	7.73364e+08	8.91983e+08	8.60102e+08	6.27552e+08	4.88873e+08	5.55274e+08	3.41749e+08	1029328752	8.63372e+08	8.05312e+08	1002894973	8.71428e+08	9.52026e+08	1280867734	6.03725e+08	7.535e+08	1058100385	1016623433	9.12848e+08	1001917563	5.86869e+08	6.25081e+08	7.28929e+08	6.14889e+08	1660811431	1508775720	1066523730	9.17354e+08	9.37932e+08	7.39637e+08	1.08912	0.344573	0.178112	8.86939	8.95723	0.087835
D-1-Aminopropan-2-olO-phosphate	155.035	7.2	6.63965e+06	2.48601e+07	25304618	7.01768e+06	1.23204e+07	9.3317e+06	4.40855e+06	3.23698e+06	2.68199e+06	4.53554e+06	6967410	2.17196e+07	2.33149e+07	1.48851e+07	1.6905e+07	1.94309e+06	2.76362e+06	4.62234e+06	4.49892e+06	3.95143e+06	5.659e+06	4.6597e+06	8.33191e+06	1.27149e+07	5.37724e+06	1.30629e+07	1.0064e+07	1.4385e+07	7.06503e+06	6.9192e+06	9.39142e+06	0.960023	0.469435	0.285176	6.96339	6.80901	-0.154379
D-2-Amino-hexano-6-lactam	128.095	1.336	156836	88457.2	886170	160876	237784	84703.7	2.71087e+06	1.31534e+06	1.44597e+06	2.43143e+06	180772	80407.6	118407	551415	639960	1.70956e+07	3.94955e+06	1.85879e+06	4.73158e+06	2.54402e+06	1.88263e+06	3.46104e+06	687575	108143	2.36876e+06	553624	756150	882734	959761	880000	1.59365e+06	1.06634	0.0520886	0.0106002	5.54827	6.18663	0.638363
D-Ala-D-Ala	160.085	1.956	1.57222e+06	1.31489e+06	2.58379e+06	2.81568e+06	2.35122e+06	1.69501e+06	1.73548e+06	1.4743e+06	3.21799e+06	5.87752e+06	2.02784e+06	1.78437e+06	1.69343e+06	2.20135e+06	3.95598e+06	5.28926e+06	4.06977e+06	3.01694e+06	7.4093e+06	2.23261e+06	2.23769e+06	3.4501e+06	997562	1.43252e+06	1.76468e+06	2.28693e+06	1.90633e+06	3.9615e+06	3.60196e+06	2.90611e+06	1.02556e+07	0.983885	0.275836	0.125092	6.32803	6.43964	0.111611
D-Arabinonate	166.047	0.66	1.2067e+07	1.31132e+07	1.2854e+07	1.28124e+07	1.80772e+07	1.15019e+07	1.52745e+07	8.86925e+06	2.74698e+07	9.95067e+06	9.06439e+06	1.04848e+07	1.15495e+07	8.74435e+06	2.5672e+07	1.38498e+07	1.61768e+07	1.6878e+07	3.78618e+07	1.22031e+07	1.06939e+07	3.91738e+07	1.39377e+07	1.18891e+07	9.22351e+06	1.21149e+07	8.83225e+06	3.86568e+07	1.69009e+07	1.16951e+07	7.21564e+07	1.0337	0.257718	0.113919	7.09176	7.21963	0.127867
D-Arginine	174.111	0.552	4.21149e+06	1.4683e+06	2.86663e+06	2.11976e+06	1.97371e+06	1.26573e+06	1.7159e+06	2.09899e+06	2.70536e+06	2.28397e+06	1.69621e+06	3.41224e+06	2.8553e+06	3.07078e+06	2.17043e+06	1.95977e+06	1.84342e+06	1.58545e+06	1.87746e+06	1.69184e+06	3.09941e+06	896758	1.53732e+06	2.62264e+06	2.39286e+06	3.03237e+06	3.70825e+06	2.99799e+06	2.7444e+06	1.8516e+06	1.66594e+06	0.193781	0.797906	0.667331	6.35895	6.32519	-0.0337682
D-Aspartate	133.038	0.577	1.94843e+06	2.0111e+06	1.64563e+06	2.23672e+06	1.81064e+06	1.59259e+06	2.01922e+06	1.26302e+06	1.91969e+06	2.16982e+06	1.99036e+06	2.1226e+06	1.9878e+06	2.35531e+06	2.53021e+06	1.889e+06	2.21816e+06	2.06023e+06	1.80594e+06	1.55612e+06	1.7587e+06	2.11584e+06	2.34637e+06	1.58164e+06	1.68132e+06	1.99479e+06	1.39355e+06	1.8773e+06	1.47815e+06	1.76121e+06	1.31598e+06	0.145252	0.772803	0.634669	6.28153	6.27653	-0.0050029
D-Cathinone	149.084	3.215	3.02052e+06	3.28682e+06	2.835e+06	4.04733e+06	2.66791e+06	2.74644e+06	2.12836e+06	2.66538e+06	2.19169e+06	3.72424e+06	2.74025e+06	3.05811e+06	4.33499e+06	1.94431e+06	1.86117e+06	1.04436e+06	1.20364e+06	1.992e+06	2.37636e+06	1.01442e+06	1.19064e+06	1.28782e+06	954245	813925	1.17489e+06	1.07865e+06	1.35385e+06	979567	3.00161e+06	2.64228e+06	2.93672e+06	2.26162	0.000495356	5.98e-07	6.45972	6.09657	-0.363158
D-Erythro-sphingosine 1-phosphate	379.248	5.459	1.04486e+07	1.11962e+07	6.15815e+06	6.12957e+06	4.50042e+06	9.06642e+06	1.56804e+07	1.06549e+07	4.24559e+06	6.49491e+06	7.07761e+06	6.83823e+06	5.7456e+06	1.07654e+07	5.24879e+06	5.55051e+06	5.82841e+06	1.64851e+07	1.57832e+07	7.48018e+06	7.70399e+06	1.39184e+07	1.64111e+07	7.08494e+06	6.262e+06	1.01122e+07	9.00859e+06	1.37128e+07	1.06507e+07	1.05693e+07	8.8521e+06	0.758782	0.485589	0.306426	6.88538	6.96488	0.0794966
D-erythro-Sphingosine1-phosphate	379.249	5.418	3.66905e+07	4.07465e+07	3.07124e+07	2.75062e+07	4.28883e+07	4.39882e+07	4.90812e+07	4.52037e+07	1.88175e+07	2.39826e+07	1.94706e+07	2.16679e+07	2.2828e+07	4.04817e+07	2.16655e+07	2.10223e+07	2.20835e+07	6.03314e+07	5.98095e+07	2.84048e+07	2.7984e+07	5.33905e+07	5.82683e+07	2.56575e+07	2.19238e+07	3.69474e+07	3.36854e+07	4.3445e+07	4.15903e+07	3.5897e+07	2.49352e+07	0.399116	0.772803	0.634669	7.49775	7.53115	0.0333994
D-Glutamate	147.053	0.713	4.5277e+08	2.44337e+07	5.55586e+08	3.46172e+07	4.89902e+08	4.17415e+08	6.32809e+08	7.18381e+07	5.62264e+08	5.05445e+08	5.04463e+08	4.84045e+08	4.33082e+08	6.64121e+07	3.55735e+07	4.12691e+08	3.16529e+07	3.74291e+07	5.22763e+08	4.47625e+08	4.55974e+08	7.03405e+08	6.95919e+08	5.20828e+08	5.14435e+08	4.60761e+08	4.6089e+07	7.74821e+07	587198190	6.18694e+08	5.20874e+08	0.0788545	0.975396	0.945946	8.39974	8.32876	-0.070983
D-Methionine	149.051	2.393	347155	394776	1.43102e+06	1.45371e+06	1.39397e+06	1.15651e+06	1.15477e+06	720188	160322	1.14297e+06	1.34479e+06	592364	608872	306399	579485	377748	354477	3.8356e+06	3.45446e+06	365703	504817	1.28935e+06	1.31065e+06	350540	409654	171374	558976	421916	876546	968318	905691	0.318605	0.630276	0.454438	5.85839	5.80499	-0.0533959
D-Phenylalanine	165.08	0.805	1.57421e+06	2.9183e+06	5.32583e+06	9.61678e+06	198897	831492	743762	446735	4.67744e+06	8.46166e+06	6.59002e+06	3.34098e+06	1.0238e+07	2.97801e+06	6.12953e+06	3.51581e+06	9.76571e+06	3.1588e+06	3.33711e+06	6.12061e+06	2.21225e+06	757452	702703	8.68691e+06	1.06081e+07	1.10258e+06	875400	2.90649e+06	6.49625e+06	3.57355e+06	4.25966e+06	0.110013	0.886597	0.803613	6.39542	6.47259	0.0771678
D-Pipecolicacid	129.079	3.00825	2.10931e+07	2.25437e+07	2.05083e+07	2.29723e+07	1.57639e+07	1.87142e+07	1.6472e+07	1.83632e+07	1.5328e+07	2.48254e+07	1.83875e+07	9.40511e+06	1.44642e+07	1.09867e+07	1.50722e+07	1.94023e+07	2.14095e+07	2.25655e+07	1.38186e+07	1.76126e+07	1.60206e+07	9.78182e+06	1.20201e+07	1.01745e+07	1.59084e+07	2.01087e+07	2.25831e+07	6.43927e+06	1.9878e+07	2.28912e+07	1.18446e+07	0.589806	0.557078	0.376095	7.23716	7.17761	-0.0595524
D-Serine	105.043	0.706	4.9021e+07	6.62994e+07	4.34325e+07	3.72344e+07	4.74385e+07	3.72746e+07	4.68715e+07	9.97876e+07	5.17786e+07	16018095	7.82957e+06	4.71095e+07	6.04651e+07	3.51391e+07	33892954	3.70801e+07	1.73118e+07	5.08636e+07	5.34737e+06	2.15989e+07	3.29748e+07	7.36126e+06	3.91592e+07	4.49756e+07	3.44775e+07	4.86972e+07	3.26201e+07	6.21792e+07	3.19746e+07	2.91476e+07	7.26505e+06	1.05571	0.172674	0.0620417	7.60365	7.44783	-0.155814
D-Sphingosine	299.282	5.52	186237	224061	203562	219432	176006	173736	210775	264040	274886	210863	196933	171196	159450	378769	262003	259601	174063	179856	278879	189522	189922	162743	180709	172612	110625	152180	172329	210498	654274	482930	398488	0.325267	0.344573	0.178112	5.32666	5.27295	-0.0537165
D-Sulfophenylacetic acid	216.009	2.86633	932403	980984	6.52726e+06	6.07334e+06	838378	658035	636372	513224	2.24274e+06	6.50538e+06	5.66292e+06	3.41135e+06	3.13579e+06	1.52753e+06	3.09254e+06	794240	1.70646e+06	5.45864e+06	4.80787e+06	2.35571e+06	3.78264e+06	684707	2.34018e+06	2.80845e+06	2.38431e+06	2.36662e+06	1.90055e+06	1.68189e+06	3.15643e+06	4.08916e+06	2.12088e+07	0.0880727	0.859657	0.768812	6.28182	6.35005	0.0682298
D-Tryptophan	204.089	3.1168	1.0378e+07	1.07714e+07	1.47179e+07	1.38641e+07	9.31771e+06	8.39051e+06	6.4261e+06	5.07889e+06	1.02296e+07	1.31681e+07	1.19737e+07	1.16353e+07	1.11974e+07	1.16062e+07	1.13033e+07	5.62474e+06	8.44782e+06	1.43602e+07	1.74032e+07	1.4478e+07	1.45027e+07	4.98877e+06	8.27033e+06	8.31532e+06	7.08328e+06	1.72626e+07	1.55177e+07	1.26484e+07	2.20241e+07	1.21788e+07	8.43125e+06	0.474716	0.753811	0.602685	7.01087	7.02611	0.0152476
[truncated: 719 more rows]

## Sheet: Table S2
Supplemental Table S2 Enriched pathways after base line chemotherapy treatments
	Total_Size	Hits	Sig_Hits	Mummichog_Pvals	GSEA_Pvals	Combined_Pvals
[truncated: 71 more rows]

## Sheet: Table S3
Supplemental Table S3. DEMs after SST treatments
[truncated: 1,657 more rows]

[truncated: 5 more sheets: Table S4, Table S5, Table S6, Table S7_Pos, Table S7_Neg]
